# Supplementary material for: Fabric-based lamina emergent MXene-based electrode for electrophysiological monitoring
Source: Nat Commun. 2024 Oct 2;15:5974. doi: 10.1038/s41467-024-49939-x (PMC11446925; doi:10.1038/s41467-024-49939-x)
Supplement: Supplementary file 11 — Source data [file 41467_2024_49939_MOESM11_ESM.xlsx]

## Sheet: Figure 2a
Figure 2a	Kinetic analysis of pneumatic actuation for the straightened simple linear shape of FLEXER with corresponding distance, speed, and angle changes over time
	Left bottom graph				Right bottom graph
	Time	Distance	Speed		Time	Joint 2	Joint 1
	ms	cm	cm/s		ms	deg	deg
	0	0.01151	0		0	2.29607	8.19098
	25	0.03321	0.1974		25	2.50937	11.7729
	50	0.0482	0.13272		50	2.66897	17.265
	75	0.05783	0.11021		75	2.93441	21.7763
	100	0.07829	0.11021		100	5.56075	34.8692
	125	0.12623	1.06788		125	10.0577	93.5446
	150	0.28051	2.05121		150	17.4831	168.105
	175	0.55695	3.40232		175	24.5457	178.537
	200	1.02338	6.47369		200	32.9135	177.998
	225	1.84663	10.3357		225	48.0589	178.553
	250	3.24854	17.4999		250	71.4464	179.711
	275	5.15063	19.684		275	119.295	179.099
	300	6.95984	12.0552		300	161.255	178.314
	325	7.39888	0.9571		325	179.246	178.783
	350	7.4675	0.16906		350	179.278	179.988
	375	7.55134	1.34977		375	179.375	179.95

## Sheet: Figure 2b
Figure 2b	Kinetic analysis of pneumatic actuation for the three-legged FLEXER with corresponding distance, speed, and angle changes over time
	Left bottom graph				Right bottom graph
	Time	Distance	Speed		Time	Joint 2	Joint 1
	ms	cm	cm/s		ms	deg	deg
	0	0			0	0.06121	0.04086
	33	0.02698	0.93676		33	0.70177	1.23246
	67	0.06246	1.28797		67	1.74367	2.21908
	100	0.11187	1.63938		100	3.13851	2.96831
	133	0.17065	1.69362		133	4.35871	3.7099
	167	0.22563	1.4285		167	5.046	4.95592
	200	0.26783	1.24872		200	5.58471	7.37588
	233	0.31605	2.42358		233	6.81133	11.5008
	267	0.43851	5.65394		267	9.05195	17.3048
	300	0.69801	9.72776		300	11.5764	24.0401
	333	1.08188	11.8246		333	13.7362	30.5624
	367	1.47443	10.1525		367	15.964	35.8221
	400	1.7527	6.21319		400	18.7836	39.2348
	433	1.89392	2.89309		433	21.7852	40.8498
	467	1.95544	1.38833		467	24.1004	41.2162
	500	1.99135	1.01583		500	25.4748	41.0115
	533	2.02274	0.97297		533	26.2615	40.7403
	567	2.0541	0.91836		567	26.8918	40.6374
	600	2.08236	0.76136		600	27.6236	40.7274
	633	2.10453	0.57545		633	28.4808	40.9465
	667	2.12132	0.44491		667	29.3321	41.2198
	700	2.1347	0.35718		700	30.0608	41.4903
	733	2.14532	0.29038		733	30.6421	41.7387
	767	2.15434	0.26279		767	31.1056	41.9762
	800	2.16296			800	31.4971	42.209

## Sheet: Figure 2c
Figure 2c	Contact stability measured by comparing the differentiation of force to time of the balloon-type and three-legged FLEXER.
	Time	balloon-type	FLEXER
	s	N/s	N/s
	1	-0.101	0.001
	2	-0.0195	0.0005
	3	0.0525	-0.0005
	4	0.0105	0
	5	-0.05	0.0005
	6	-0.003	0
	7	0.0485	0
	8	-0.0065	0
	9	-0.0385	0
	10	0.009	0
	11	0.0385	0
	12	-0.0205	0
	13	-0.0295	0
	14	0.024	0
	15	0.0305	0
	16	-0.0395	0
	17	-0.026	0
	18	0.0455	0.0005
	19	0.019	0.0005
	20	-0.0495	0
	21	-0.0105	0
	22	0.0515	-0.0005
	23	0.0005	0.0005
	24	-0.0445	0
	25	0.0055	-0.0005
	26	0.0445	0.0005
	27	-0.015	0
	28	-0.0345	0
	29	0.0175	0
	30	0.0355	0
	31	-0.037	0
	32	-0.028	0.0005
	33	0.042	0
	34	0.0205	0
	35	-0.049	-0.0005
	36	-0.012	-0.0005
	37	0.053	0.0005
	38	0.0035	0
	39	-0.045	0
	40	0.002	-0.0005
	41	0.044	-0.0005
	42	-0.0255	0
	43	-0.0305	0.0005
	44	0.033	0.001
	45	0.025	-0.0005
	46	-0.0495	-0.001
	47	-0.0125	0
	48	0.0525	0
	49	-0.007	0.0005
	50	-0.036	-0.0005
	51	0.014	-0.001
	52	0.0365	0.0005
	53	-0.0405	0.0005
	54	-0.0245	0
	55	0.0485	0
	56	0.006	0
	57	-0.0415	-0.0005
	58	0.0065	0
	59	0.065	0.0005
	60	0.067	0
	61	0.1565	0.0005
	62	0.3715	-0.0005
	63	0.3725	0
	64	0.225	0.001
	65	0.334	-0.0005
	66	0.4215	-0.001
	67	0.1855	0
	68	0.1645	0.0005
	69	0.287	0
	70	0.041	0
	71	-0.2445	0
	72	-0.2085	0
	73	-0.126	0
	74	-0.26	0
	75	-0.189	0
	76	-0.0745	-0.0005
	77	-0.188	0
	78	-0.186	0.0005
	79	-0.278	-0.0005
	80	-0.4905	0
	81	-0.4135	0.0005
	82	-0.0275	-0.0005
	83	0.2375	-0.0005
	84	0.2505	0
	85	0.298	0
	86	0.3705	0
	87	0.364	0.0005
	88	0.248	0.0005
	89	0.27	0
	90	0.341	-0.001
	91	0.1425	-0.0005
	92	0.0385	0.001
	93	0.0235	0.0005
	94	-0.203	0
	95	-0.3255	0
	96	-0.1645	0
	97	-0.082	0
	98	-0.239	-0.0005
	99	-0.209	0
	100	-0.061	0.0005
	101	-0.2305	0
	102	-0.4875	-0.0005
	103	-0.4435	-0.0005
	104	-0.1665	0.0005
	105	0.0705	0
	106	0.227	0.0005
	107	0.356	0.0005
	108	0.2805	-0.0005
	109	0.285	0
	110	0.416	0
	111	0.327	-0.0005
	112	0.2055	0
	113	0.257	0
	114	0.212	-0.0005
	115	-0.088	0
	116	-0.157	0.0005
	117	-0.125	-0.0005
	118	-0.284	-0.001
	119	-0.2135	0.0005
	120	-0.064	0.001
	121	-0.1645	0
	122	-0.2245	-0.0005
	123	-0.1255	0
	124	-0.288	0
	125	-0.572	0
	126	-0.3595	0.0005
	127	0.043	0.0005
	128	0.149	-0.0005
	129	0.222	-0.0005
	130	0.376	0
	131	0.35	0.0005
	132	0.2505	0
	133	0.3375	-0.0025
	134	0.3995	-0.0055
	135	0.1515	-0.0035
	136	0.142	-0.0015
	137	0.217	-0.001
	138	-0.102	0.001
	139	-0.275	0.0015
	140	-0.1625	0.004
	141	-0.147	0.0045
	142	-0.2335	0.0025
	143	-0.1495	-0.0035
	144	-0.1	-0.003
	145	-0.195	0
	146	-0.252	0.0025
	147	-0.397	0.007
	148	-0.468	0.002
	149	-0.2155	0
	150	0.1315	0.0005
	151	0.254	0
	152	0.2175	0.003
	153	0.3115	0.003
	154	0.39	-0.002
	155	0.2995	-0.005
	156	0.273	-0.004
	157	0.321	-0.002
	158	0.2525	-0.0025
	159	0.0705	-0.004
	160	0.034	-0.002
	161	-0.0425	0
	162	-0.313	0.0005
	163	-0.247	0.006
	164	-0.0595	0.0045
	165	-0.1495	-0.001
	166	-0.225	-0.001
	167	-0.1255	-0.0015
	168	-0.103	-0.0005
	169	-0.402	0.0035
	170	-0.535	0.0045
	171	-0.2875	0
	172	-0.0375	0.0005
	173	0.153	0.002
	174	0.2805	0.0005
	175	0.322	0.001
	176	0.2655	0.002
	177	0.327	-0.0035
	178	0.3935	-0.006
	179	0.2245	-0.0025
	180	0.214	-0.0025
	181	0.292	-0.002
	182	0.07	-0.0025
	183	-0.1205	-0.002
	184	-0.1195	0.0005
	185	-0.191	0.0025
	186	-0.2585	0.006
	187	-0.1365	0.0015
	188	-0.0795	-0.0035
	189	-0.2365	-0.002
	190	-0.1475	-0.001
	191	-0.157	0.0035
	192	-0.4975	0.006
	193	-0.492	0.003
	194	-0.1465	0.001
	195	0.1235	0.0005
	196	0.167	0.0015
	197	0.271	0.0015
	198	0.3765	0.0015
	199	0.2375	-0.001
	200	0.2955	-0.0055
	201	0.4135	-0.0045
	202	0.2035	-0.0025
	203	0.169	-0.003
	204	0.2735	-0.0035
	205	0.0385	-0.003
	206	-0.2175	0
	207	-0.176	0.0025
	208	-0.1395	0.005
	209	-0.234	0.004
	210	-0.1475	0.001
	211	-0.0695	-0.001
	212	-0.2045	-0.005
	213	-0.1925	-0.0005
	214	-0.291	0.005
	215	-0.5245	0.0045
	216	-0.373	0.003
	217	0.0065	0.0005
	218	0.2015	0.0005
	219	0.166	0.002
	220	0.2885	0.0005
	221	0.3915	-0.001
	222	0.2425	-0.001
	223	0.2815	-0.0045
	224	0.401	-0.005
	225	0.23	-0.0035
	226	0.1105	-0.0025
	227	0.1665	-0.0025
	228	0.0085	-0.001
	229	-0.2815	0.0005
	230	-0.215	0.003
	231	-0.072	0.0055
	232	-0.2135	0.001
	233	-0.179	-0.002
	234	-0.0775	-0.0035
	235	-0.142	-0.0005
	236	-0.2785	0.0035
	237	-0.4415	0.006
	238	-0.4405	0.0035
	239	-0.218	0
	240	0.1175	0.0015
	241	0.251	0.0005
	242	0.1865	0.001
	243	0.285	0.0015
	244	0.382	-0.0015
	245	0.284	-0.004
	246	0.257	-0.0045
	247	0.31	-0.003
	248	0.2465	-0.004
	249	0.103	-0.0035
	250	0.071	-0.0005
	251	-0.0345	0.0005
	252	-0.308	0.0025
	253	-0.2155	0.0035
	254	-0.042	0.002
	255	-0.1955	0.004
	256	-0.19	-0.0005
	257	-0.059	-0.006
	258	-0.164	-0.001
	259	-0.414	0.0045
	260	-0.492	0.0055
	261	-0.3165	0.002
	262	-0.052	0.001
	263	0.1885	0.0005
	264	0.249	0
	265	0.2085	0.0025
	266	0.31	-0.0005
	267	0.382	-0.0045
	268	0.236	-0.003
	269	0.2625	-0.003
	270	0.337	-0.0035
	271	0.164	-0.004
	272	0.0655	-0.003
	273	0.0315	0
	274	-0.1535	0
	275	-0.28	0.0025
	276	-0.138	0.0045
	277	-0.0755	0.002
	278	-0.2115	0
	279	-0.1575	-0.0025
	280	-0.0415	0
	281	-0.305	0.003
	282	-0.509	0.004
	283	-0.3975	0.004
	284	-0.2095	0.0005
	285	0.092	0
	286	0.253	0.0015
	287	0.213	0.001
	288	0.2555	0
	289	0.3465	-0.002
	290	0.3155	-0.005
	291	0.2325	-0.0025
	292	0.3165	-0.002
	293	0.2925	-0.0045
	294	0.051	-0.001
	295	0.045	-0.001
	296	0.005	-0.003
	297	-0.277	0.001
	298	-0.2285	0.0065
	299	-0.048	0.0035
	300	-0.152	0.001
	301	-0.1895	-0.0025
	302	-0.0765	-0.0065
	303	-0.1525	0.0005
	304	-0.433	0.007
	305	-0.504	0.007
	306	-0.298	0.002
	307	-0.059	-0.0005
	308	0.1815	-0.001
	309	0.2575	0.002
	310	0.1985	0.0025
	311	0.284	-0.0015
	312	0.373	-0.0025
	313	0.27	-0.004
	314	0.237	-0.004
	315	0.2965	-0.002
	316	0.2085	-0.0025
	317	0.0595	-0.0045
	318	0.002	-0.0015
	319	-0.1055	0
	320	-0.2765	0.0025
	321	-0.1565	0.0055
	322	-0.04	0.002
	323	-0.205	-0.0015
	324	-0.1665	-0.0025
	325	-0.0315	-0.001
	326	-0.293	0.0015
	327	-0.527	0.006
	328	-0.4105	0.0045
	329	-0.179	0.0015
	330	0.0875	0.001
	331	0.231	0
	332	0.231	0.001
	333	0.223	0.0015
	334	0.3055	-0.001
	335	0.355	-0.004
	336	0.213	-0.004
	337	0.274	-0.005
	338	0.3175	-0.0025
	339	0.059	-0.0005
	340	0.036	-0.003
	341	0.018	-0.002
	342	-0.246	0
	343	-0.22	0.0045
	344	-0.0495	0.0045
	345	-0.1455	0.001
	346	-0.1805	-0.003
	347	-0.0615	-0.0045
	348	-0.161	0.001
	349	-0.438	0.006
	350	-0.494	0.008
	351	-0.313	0.003
	352	-0.0585	-0.0015
	353	0.1955	0.0005
	354	0.2425	0.001
	355	0.177	0.001
	356	0.292	0.0015
	357	0.367	-0.003
	358	0.2075	-0.0055
	359	0.261	-0.004
	360	0.3255	-0.001
	361	0.1165	-0.004
	362	0.109	-0.0045
	363	0.087	0.0005
	364	-0.19	0.0005
	365	-0.2325	0.0025
	366	-0.0735	0.004
	367	-0.129	0.003
	368	-0.1775	0
	369	-0.089	-0.004
	370	-0.095	-0.002
	371	-0.3115	0.0015
	372	-0.482	0.0055
	373	-0.425	0.005
	374	-0.2215	0.0025
	375	0.116	0.0005
	376	0.252	-0.0005
	377	0.143	0.001
	378	0.2575	0.001
	379	0.3665	0
	380	0.211	-0.003
	381	0.2655	-0.0045
	382	0.3705	-0.0055
	383	0.1445	-0.0035
	384	0.1215	-0.0015
	385	0.176	-0.0015
	386	-0.119	-0.0015
	387	-0.233	-0.0005
	388	-0.095	0.004
	389	-0.114	0.0055
	390	-0.1805	-0.0015
	391	-0.105	-0.003
	392	-0.0735	-0.001
	393	-0.222	0.001
	394	-0.4085	0.006
	395	-0.4615	0.0065
	396	-0.371	0.0015
	397	-0.0465	-0.0015
	398	0.242	0.0005
	399	0.166	0.0025
	400	0.1925	0.002
	401	0.346	0.001
	402	0.265	-0.0025
	403	0.2355	-0.0055
	404	0.3385	-0.0035
	405	0.275	-0.0025
	406	0.131	-0.004
	407	0.148	-0.003
	408	0.0325	-0.001
	409	-0.2195	-0.0005
	410	-0.158	0.0025
	411	-0.072	0.0055
	412	-0.1905	0.004
	413	-0.126	0.001
	414	-0.0505	-0.005
	415	-0.1665	-0.0065
	416	-0.299	0.0025
	417	-0.4385	0.008
	418	-0.486	0.005
	419	-0.216	0.0005
	420	0.1605	0
	421	0.202	0.0015
	422	0.1575	0.002
	423	0.293	-0.0005
	424	0.291	0.001
	425	0.235	-0.0025
	426	0.3175	-0.0075
	427	0.2895	-0.0035
	428	0.144	-0.002
	429	0.1885	-0.001
	430	0.131	-0.002
	431	-0.1565	-0.0035
	432	-0.151	0.0005
	433	-0.0925	0.0045
	434	-0.1935	0.0045
	435	-0.115	0
	436	-0.052	-0.004
	437	-0.1585	-0.003
	438	-0.195	0.002
	439	-0.351	0.004
	440	-0.539	0.0065
	441	-0.3575	0.0035
	442	0.006	-0.0005
	443	0.1825	0.0015
	444	0.1825	0.0005
	445	0.2355	0.0005
	446	0.273	0
	447	0.239	-0.0015
	448	0.3035	-0.0035
	449	0.2925	-0.004
	450	0.1985	-0.003
	451	0.222	-0.003
	452	0.1625	-0.003
	453	-0.0705	-0.003
	454	-0.1195	-0.0005
	455	-0.0845	0.004
	456	-0.2155	0.0055
	457	-0.133	0.003
	458	-0.02	-0.0005
	459	-0.1775	-0.002
	460	-0.1395	-0.0035
	461	-0.2205	-0.0005
	462	-0.531	0.005
	463	-0.4705	0.0055
	464	-0.162	0.002
	465	0.1145	0.0005
	466	0.2045	0.0005
	467	0.202	0.001
	468	0.245	0.0015
	469	0.2355	0
	470	0.2915	-0.001
	471	0.309	-0.004
	472	0.186	-0.0055
	473	0.22	-0.0035
	474	0.248	-0.0035
	475	-0.001	-0.004
	476	-0.0805	-0.001
	477	-0.052	0.0015
	478	-0.224	0.0035
	479	-0.143	0.0055
	480	-0.022	0.001
	481	-0.167	-0.0015
	482	-0.1225	-0.0025
	483	-0.1205	-0.002
	484	-0.4425	0.004
	485	-0.53	0.0065
	486	-0.302	0.0035
	487	-0.0355	-0.0005
	488	0.1745	0.0005
	489	0.235	0.003
	490	0.196	0.0025
	491	0.2075	0.0005
	492	0.2965	-0.0025
	493	0.304	-0.005
	494	0.2005	-0.0045
	495	0.2685	-0.0035
	496	0.256	-0.0025
	497	0.0315	-0.0025
	498	0.025	-0.002
	499	-0.0245	0
	500	-0.2455	0.002
	501	-0.144	0.0045
	502	-0.016	0.002
	503	-0.175	0.001
	504	-0.122	-0.0035
	505	-0.0295	-0.005
	506	-0.355	0.003
	507	-0.5295	0.006
	508	-0.387	0.005
	509	-0.2375	0.001
	510	-0.026	0.003
	511	0.066	0.001
	512	-0.0085	-0.0015
	513	-0.005	0.002
	514	0.0505	-0.001
	515	-0.005	-0.0045
	516	-0.008	-0.004
	517	0.0435	-0.0035
	518	0.0005	-0.003
	519	-0.015	-0.0015
	520	0.033	-0.002
	521	0.0115	-0.0025
	522	-0.0175	0.0005
	523	0.0225	0.0045
	524	0.02	0.0025
	525	-0.0245	0.003
	526	0.0095	0.0015
	527	0.031	-0.0045
	528	-0.0295	-0.0015
	529	-0.002	0.004
	530	0.044	0.006
	531	-0.0315	0.002
	532	-0.009	0
	533	0.0505	0.002
	534	-0.031	0
	535	-0.014	0.001
	536	0.049	0.0025
	537	-0.018	-0.003
	538	-0.019	-0.005
	539	0.0375	-0.0035
	540	0.0025	-0.004
	541	-0.0225	-0.0015
	542	0.023	-0.002
	543	0.015	-0.0025
	544	-0.028	-0.001
	545	0.0105	0.001
	546	0.027	0.005
	547	-0.0305	0.0025
	548	0.0005	0
	549	0.0385	-0.003
	550	-0.0345	-0.004
	551	-0.0085	0.0025
	552	0.048	0.0065
	553	-0.0345	0.005
	554	-0.0125	0.003
	555	0.049	0.0005
	556	-0.0315	0
	557	-0.0145	0.0005
	558	0.0475	0.0005
	559	-0.026	-0.001
	560	-0.017	-0.004
	561	0.043	-0.003
	562	-0.023	-0.004
	563	-0.0155	-0.0035
	564	0.0415	-0.0015
	565	-0.02	-0.0025
	566	-0.0185	-0.0015
	567	0.04	0.0005
	568	-0.009	0.004
	569	-0.021	0.003
	570	0.032	0.003
	571	-0.0045	0.001
	572	-0.0235	-0.004
	573	0.028	-0.002
	574	0.0025	0.0015
	575	-0.024	0.0065
	576	0.0245	0.003
	577	0.0085	0
	578	-0.0275	0.0035
	579	0.0185	0.001
	580	0.013	0
	581	-0.0265	0
	582	0.015	-0.0025
	583	0.015	-0.0005
	584	-0.0275	0.0005
	585	0.012	-0.0005
	586	0.0205	0
	587	-0.0285	0
	588	0.007	0
	589	0.025	-0.0005
	590	-0.031	-0.0005
	591	0.0055	-0.001
	592	0.029	0
	593	-0.0335	0
	594	0.0015	0
	595	0.035	0.0005
	596	-0.033	-0.002
	597	-0.0035	-0.0005
	598	0.039	0.001
	599	-0.035	0.0005
	600	-0.006	0.0005
	601	0.0445	-0.0005
	602	-0.037	-0.001
	603	-0.0095	0
	604	0.048	0.0005
	605	-0.0375	0
	606	-0.012	0
	607	0.0505	0.0005
	608	-0.0345	-0.0005
	609	-0.0155	0
	610	0.048	0.0005
	611	-0.03	-0.001
	612	-0.0155	-0.0005
	613	0.0465	0.001
	614	-0.021	0
	615	-0.022	-0.001
	616	0.039	0.0005
	617	-0.0035	-0.0005
	618	-0.024	-0.0005
	619	0.0275	0
	620	0.004	0.0005
	621	-0.0265	0
	622	0.021	0
	623	0.012	0.0005
	624	-0.029	0
	625	0.013	0
	626	0.0195	-0.0005
	627	-0.0305	0
	628	0.008	-0.0005
	629	0.0265	-0.0005
	630	-0.0335	0.0015
	631	0.002	0.0005
	632	0.032	-0.001
	633	0	0

## Sheet: Figure 2f
Figure 2f	Contact stability measured by comparing the differentiation of force to time of the balloon-type and three-legged FLEXER.
	Width of SL	Number of SL	Contact force
	mm		N
	3.16	2	1.89
	4.27	2	2.2
	5.02	2	2.46
	6.18	2	2.82
	3.16	3	2.18
	4.27	3	2.42
	5.02	3	2.73
	6.18	3	3.12
	3.16	4	2.34
	4.27	4	2.58
	5.02	4	2.95
	6.18	4	3.39
	3.16	5	2.56
	4.27	5	2.85
	5.02	5	3.05
	6.18	5	3.82

## Sheet: Figure 2g
Figure 2g	Force distribution of two- and five-legged FLEXERs on a 3 × 3 grid division of the contact area.
	2 SLs				5 SLs
	x	y	Contact force		x	y	Contact force
			N				N
	1	1	1.18		1	1	2.06
	1	2	1.94		1	2	2.59
	1	3	1.18		1	3	2.02
	2	1	1.89		2	1	1.97
	2	2	2.37		2	2	2.88
	2	3	1.92		2	3	2.21
	3	1	1.28		3	1	1.97
	3	2	1.94		3	2	2.53
	3	3	1.17		3	3	2.07

## Sheet: Figure 2h
Figure 2h	Standard deviation of the contact force for each partition based on the number of SLs.
	Number of SL	Standard deviation
	2	0.45
	3	0.41
	4	0.39
	5	0.33

## Sheet: Figure 3c
Figure 3c	Standard deviation of the contact force for each partition based on the number of SLs.
	n=8
		Materials
		MXene	MX-CNF	MX-CNF-PCE
	Resistance (kΩ)	20.838	18.12	25.821
		19.932	20.385	23.556
		20.385	19.479	23.556
		16.761	22.65	24.009
		18.12	24.462	24.009
		18.573	22.197	24.462
		18.573	19.932	23.556
		16.761	19.026	27.18
		21.744	18.573	26.274
	Standard deviation	1.76095	2.12476	1.3611

## Sheet: Figure 3d
Figure 3d	Skin impedance comparison between the reference dry and wet Ag/AgCl electrodes and pneumatically fully activated FLEXER.
		Materials
		MXene	MX-CNF	MX-CNF-PCE
	Frequency (Hz)	Impedance (Ω)
	20	502700	376859	220187
	20.99	491503	372677	210093
	22.02	480631	365798	201578
	23.1	469371	328561	194140
	24.24	458279	358183	186394
	25.44	446639	354882	179895
	26.69	437002	342495	173246
	28	426509	341523	167043
	29.38	416080	342164	161312
	30.83	407820	339154	151130
	32.35	397401	335613	146280
	33.94	387988	326824	141727
	35.61	378891	332936	137307
	37.37	364481	330262	133503
	39.21	345373	324085	128912
	41.14	336941	320226	123772
	43.16	329192	316722	120213
	45.29	319632	310894	116651
	47.52	311552	300641	109689
	49.86	300307	291445	106649
	52.32	291067	285640	102511
	54.89	282614	282512	100296
	57.6	276976	278499	97030.3
	60.43	266338	273721	93572.6
	63.41	260342	268567	90474.4
	66.53	253008	263508	87656.7
	69.81	244960	258533	85096.9
	73.25	237416	251436	79898.5
	76.86	230209	245149	77367
	80.64	223408	239346	74985.7
	84.61	216306	231789	72769.9
	88.78	209785	225284	70418.6
	93.15	203245	207398	68259.3
	97.74	196656	201836	66241.6
	102.6	190428	191815	64239.9
	107.6	184717	177707	62473.1
	112.9	179006	174250	58821.9
	118.5	173005	169818	57078.3
	124.3	167764	166288	55384.1
	130.4	162161	162587	53738.9
	136.9	156651	158476	52145.9
	143.6	151489	154419	50632.8
	150.7	146465	151552	49157.2
	158.1	141602	147795	47709.5
	165.9	136730	142818	46325.7
	174	132209	136221	43609.6
	182.6	127614	128684	42351.1
	191.6	123215	123886	41050.8
	201	118937	119849	39836.1
	210.9	114758	119012	38655.9
	221.3	110761	115699	37567.9
	232.2	106857	112516	36454.9
	243.7	103022	108845	35371.6
	255.7	99400.8	106258	34324.8
	268.3	95908.8	101819	32247.2
	281.5	92545.6	100300	31244.1
	295.3	89276.8	96870.3	30247.6
	309.9	86114.4	94549.7	29280.2
	325.2	83040.7	92269.1	28336.1
	341.2	80111.5	89179.3	27416.2
	358	77241.5	85917.6	26525.1
	375.6	74479.9	83721.4	25657.2
	394.1	71833.3	80991.6	24790.7
	413.5	69256.1	78308.4	23126.6
	433.9	66916.2	75438.4	22331.8
	455.3	64504.7	72471.9	21558.9
	477.7	62167.9	69992	20810.7
	501.2	59910.1	67131.2	20068.2
	525.9	57737.4	65541.8	19354.6
	551.8	55641	64051.7	18660.1
	579	53620.4	60958.4	17984.7
	607.5	51668.3	57870.2	17326.5
	637.4	49793.2	55003.3	16072.8
	668.8	47991.4	51635.1	15473.6
	701.8	46239.3	49615.3	14890.5
	736.3	44557.8	47929.9	14322.6
	772.6	42930.6	47252.5	13780.2
	810.6	41348.5	45335.5	13255.2
	850.6	39836.6	42662.6	12742.2
	892.5	38389	41023.2	12256.7
	936.4	36987.5	39306.3	11779.4
	982.5	35640.3	37815.5	10876.3
	1031	34318.6	36453.2	10452.3
	1082	33056.3	35211.4	10042.7
	1135	31843.6	34056.9	9646.6
	1191	30683.1	32933.1	9260.77
	1250	29560.4	31800.3	8894.33
	1311	28496.4	30742.3	8540.59
	1376	27460.5	29684.7	8202.52
	1443	26480.4	28715.2	7873.86
	1515	25508.7	27781.2	7259.05
	1589	24592.2	26944.4	6967.88
	1667	23705.3	26094.4	6688.36
	1749	22843.6	25438.9	6420.72
	1836	22011.4	24560.3	6164.78
	1926	21221.6	23686.3	5918.48
	2021	20456.6	22980	5680.83
	2120	19721.8	22260.2	5453.9
	2225	19008.2	21584.7	5237.37
	2335	18323.2	20962.2	4828.18
	2449	17672.3	20378.6	4636.83
	2570	17039.4	19737.3	4453
	2697	16426.9	19163.2	4277.58
	2830	15839.5	18605.7	4108.31
	2969	15277.5	18072.9	3947.07
	3115	14736.2	17685	3792.47
	3269	14209.9	17093.6	3643.93
	3430	13704.4	16664.6	3502.07
	3598	13221.4	16163	3236.25
	3776	12751.8	15739.8	3111.61
	3962	12302.4	15370.5	2992.6
	4157	11869.7	15064.4	2878.31
	4362	11450.6	14730.5	2769.3
	4576	11052.6	14400.2	2664.61
	4802	10667.3	14086.2	2564.66
	5038	10298	13851.8	2469.01
	5286	9941.42	13408.7	2377.48
	5547	9597.47	13015.7	2206.65
	5820	9266.87	12749.6	2126.54
	6107	8947.09	12427.3	2049.22
	6407	8641.11	12311.3	1976.11
	6723	8344.45	12028.9	1905.89
	7054	8059.62	11703.2	1838.59
	7402	7782.6	11495.9	1774.35
	7766	7517.82	11276	1713.08
	8149	7262.82	11715.8	1654.81
	8550	7017.47	11513.6	1544.68
	8971	6781.02	11307.9	1493.06
	9413	6552.81	11409.9	1444.25
	9877	6330.81	10911.7	1397.23
	10360	6120.47	10843.9	1352.48
	10870	5916.2	10671.3	1309.11
	11410	5717.45	10568.6	1268
	11970	5527.93	10400.6	1228.68
	12560	5344.47	10109.6	1191.25
	13180	5167.19	10187.1	1120.64
	13830	4995.18	9677.06	1087.74
	14510	4831.03	9498.21	1056.15
	15220	4673.32	9408.75	1025.87
	15970	4520.09	9335.72	996.77
	16760	4371.74	8949.14	969.184
	17590	4228.17	8793.86	942.593
	18450	4091.43	8545.44	917.202
	19360	3957.54	8498.3	892.795
	20310	3829.51	8175.49	846.96
	21320	3704.42	7956.76	825.432
	22370	3585.02	7817.26	804.73
	23470	3469.61	7688.86	784.882
	24620	3358.69	7569.31	765.95
	25840	3250.24	7466.9	747.805
	27110	3146.45	8538.13	730.428
	28440	3046.37	7641.19	713.665
	29840	2949.36	7168.34	697.514
	31310	2855.52	8295.75	667.176
	32860	2764.4	7299.63	652.874
	34470	2677.21	7974.25	639.183
	36170	2592.53	7069.31	626.076
	37950	2510.76	6646.41	613.459
	39820	2431.71	6626.17	601.425
	41790	2355.02	6321.5	589.883
	43840	2281.48	6155.9	578.808
	46000	2210.05	5935.94	568.132
	48270	2140.93	5916.27	547.949
	50650	2074.24	5786.2	538.578
	53140	2009.87	5747.5	529.534
	55760	1946.89	5672.26	520.998
	58500	1886.7	5584.82	512.698
	61390	1828.75	5379.68	504.515
	64410	1772.56	5185.67	496.711
	67580	1718.23	5332.77	489.114
	70910	1665.69	5199.44	482.029
	74400	1614.98	5176.54	468.688
	78070	1565.47	5157.94	462.4
	81910	1518.13	5108.4	456.273
	85950	1472.25	5001.6	450.456
	90180	1427.99	4840.93	444.991
	94620	1385.13	4835.61	439.86
	99280	1343.79	4960.9	434.786
	104200	1303.69	4975.85	429.838
	109300	1265.02	4955.86	425.025

## Sheet: Figure 3e
Figure 3e	Normalized resistance stability measurement under tensile strain
	n=5
	MXene			MX-CNF			MX-CNF-PCE
	Strain (%)	Average normalized resistance (Ω)	STD	Strain (%)	Average normalized resistance (Ω)	STD	Strain (%)	Average normalized resistance (Ω)	STD
	0.37141	1	0.21056	0.49812	1	0.20041	0.03203	1	0.23121
	1.98546	1.25392	0.25078	2.12184	1.13375	0.22675	1.64561	1.23513	0.24703
	3.59973	1.60551	0.3211	3.74568	1.32091	0.26418	3.2593	1.33912	0.26782
	5.21365	2.08275	0.41655	5.36955	1.55808	0.31162	4.87269	1.45981	0.29196
	6.82742	2.57848	0.5157	6.99358	1.82745	0.36549	6.48618	1.59341	0.31868
	8.4413	3.0106	0.60212	8.61727	2.06367	0.41273	8.09969	1.72475	0.34495
	10.0555	3.50184	0.70037	10.2412	2.32313	0.46463	9.71319	1.84594	0.36919
	11.6696	4.03151	0.8063	11.8651	2.61872	0.52374	11.3269	1.9527	0.39054
	13.2836	4.4928	0.89856	13.4889	2.92467	0.58493	12.9405	2.04266	0.40853
	14.8976	4.8212	0.96424	14.8967	3.19199	0.6384	14.554	2.11274	0.42255

## Sheet: Figure 3f
Figure 3f	Normalized resistance stability measurement under 1000 cycles of 15% bending strain
		MXene		MX-CNF		MX-CNF-PCE
		Cycle	Normalized resistance	Cycle	Normalized resistance	Cycle	Normalized resistance
		0	1	0	1	0	1
		0.0551	1.00863	0.06829	1.14754	0.06818	1.03487
		0.11019	1.0134	0.13658	1.3065	0.13636	1.0233
		0.16534	1.01782	0.20486	1.3082	0.20455	1.13367
		0.22044	1.0199	0.27315	1.36459	0.27273	1.12147
		0.27554	1.02165	0.34144	1.39152	0.34091	1.12004
		0.33063	1.02294	0.40973	1.38707	0.40909	1.10297
		0.38573	1.02232	0.47802	1.38632	0.47727	1.09509
		0.44083	1.02192	0.54631	1.3877	0.54545	1.09038
		0.49592	1.02196	0.61459	1.39352	0.61364	1.08689
		0.55102	1.02191	0.68288	1.40065	0.68182	1.08527
		0.60612	1.0218	0.75117	1.28358	0.75	1.08171
		0.66121	1.02163	0.81946	1.18962	0.81818	1.08072
		0.71631	1.02186	0.88775	1.17846	0.88636	1.07773
		0.7714	1.02291	0.95603	1.18662	0.95455	1.07568
		0.8265	1.02423	1.02432	1.11557	1.02273	1.07652
		0.8816	1.02535	1.09261	1.37854	1.09091	1.0999
		0.93669	1.02127	1.1609	1.40923	1.15909	1.12863
		0.99179	1.02515	1.22919	1.40779	1.22727	1.14397
		1.04689	1.03459	1.29747	1.4181	1.29545	1.06775
		1.10198	1.03127	1.36576	1.42097	1.36364	1.11161
		1.15708	1.03011	1.43405	1.41831	1.43182	1.0761
		1.21218	1.0337	1.50234	1.41807	1.5	1.07248
		1.26727	1.04605	1.57063	1.41824	1.56818	1.06715
		1.32237	1.0484	1.63892	1.43141	1.63636	1.13402
		1.37747	1.05193	1.7072	1.42967	1.70455	1.1374
		1.43256	1.05139	1.77549	1.30526	1.77273	1.12803
		1.48766	1.04335	1.84378	1.26506	1.84091	1.10992
		1.54275	1.04204	1.91207	1.22652	1.90909	1.09185
		1.59785	1.04011	1.98036	1.21478	1.97727	1.08676
		1.65295	1.03971	2.04864	1.20577	2.04545	1.086
		1.70804	1.0401	2.11693	1.40863	2.11364	1.11596
		1.76314	1.04353	2.18522	1.43136	2.18182	1.14482
		1.81824	1.04987	2.25351	1.42859	2.25	1.14879
		1.87333	1.06511	2.3218	1.59432	2.31818	1.07024
		1.92843	1.06673	2.39009	1.61592	2.38636	1.09134
		1.98353	1.06287	2.45837	1.61324	2.45455	1.07575
		2.03862	1.08367	2.52666	1.61236	2.52273	1.07578
		2.09372	1.06957	2.59495	1.61341	2.59091	1.05837
		2.14882	1.06642	2.66324	1.60676	2.65909	1.14921
		2.20391	1.07185	2.73153	1.58112	2.72727	1.14264
		2.25901	1.10387	2.79981	1.44529	2.79545	1.12655
		2.3141	1.10391	2.8681	1.44777	2.86364	1.10085
		2.3692	1.09976	2.93639	1.45426	2.93182	1.08856
		2.4243	1.09439	3.00468	1.41081	3	1.08381
		2.47939	1.07787	3.07297	1.46611	3.06818	1.08959
		2.53449	1.06679	3.14125	1.60473	3.13636	1.11887
		2.58959	1.06257	3.20954	1.63206	3.20455	1.14981
		2.64468	1.06398	3.27783	1.62897	3.27273	1.13993
		2.69978	1.06338	3.34612	1.62648	3.34091	1.08352
		2.75488	1.06779	3.41441	1.62436	3.40909	1.09274
		2.80997	1.08094	3.4827	1.62245	3.47727	1.06735
		2.86507	1.12384	3.55098	1.62293	3.54545	1.09482
		2.92017	1.14352	3.61927	1.62954	3.61364	1.06176
		2.97526	1.14782	3.68756	1.63021	3.68182	1.15152
		3.03036	1.15123	3.75585	1.59784	3.75	1.14196
		3.08545	1.12212	3.82414	1.45321	3.81818	1.12696
		3.14055	1.11296	3.89242	1.46696	3.88636	1.10576
		3.19565	1.11829	3.96071	1.48872	3.95455	1.09819
		3.25074	1.18097	4.029	1.45147	4.02273	1.09486
		3.30584	1.15856	4.09729	1.54665	4.09091	1.10517
		3.36094	1.18862	4.16558	1.59175	4.15909	1.1325
		3.41603	1.18752	4.23387	1.63996	4.22727	1.15431
		3.47113	1.1336	4.30222	1.62889	4.29545	1.10691
		3.52623	1.09437	4.37051	1.63175	4.36364	1.12309
		3.58132	1.08234	4.4388	1.62922	4.43182	1.095
		3.63642	1.07986	4.50709	1.62783	4.5	1.08349
		3.69152	1.07896	4.57537	1.63088	4.56818	1.113
		3.74661	1.08059	4.64366	1.63008	4.63636	1.08929
		3.80171	1.09447	4.71195	1.6283	4.70455	1.14848
		3.8568	1.13161	4.78024	1.53279	4.77273	1.143
		3.9119	1.20276	4.84853	1.47659	4.84091	1.12655
		3.967	1.16178	4.91682	1.46474	4.90909	1.10328
		4.02209	1.19202	4.9851	1.44465	4.97727	1.09626
		4.07719	1.1696	5.05339	1.44727	5.04545	1.09341
		4.13229	1.14543	5.12168	1.5755	5.11364	1.11371
		4.18738	1.13811	5.18997	1.58667	5.18182	1.14227
		4.24248	1.19981	5.25826	1.64321	5.25	1.15659
		4.29758	1.27416	5.32654	1.62175	5.31818	1.07431
		4.35267	1.27775	5.39483	1.6332	5.38636	1.11244
		4.40777	1.34281	5.46312	1.6312	5.45455	1.08262
		4.46287	1.22165	5.53141	1.63052	5.5228	1.07058
		4.51796	1.14965	5.5997	1.63472	5.59098	1.09676
		4.57306	1.12112	5.66798	1.63188	5.65916	1.12335
		4.62815	1.11115	5.73627	1.62083	5.72734	1.14287
		4.68325	1.11315	5.80456	1.51642	5.79552	1.13804
		4.73835	1.12206	5.87285	1.47395	5.8637	1.12275
		4.79344	1.15569	5.94114	1.51094	5.93189	1.10471
		4.84854	1.22336	6.00943	1.52513	6.00007	1.09923
		4.90364	1.35214	6.07771	1.57205	6.06825	1.10048
		4.95873	1.41025	6.146	1.61294	6.13643	1.12252
		5.01383	1.27032	6.21429	1.63058	6.20461	1.14852
		5.06893	1.20894	6.28258	1.64124	6.2728	1.15485
		5.12402	1.16737	6.35087	1.63615	6.34098	1.07122
		5.17912	1.16079	6.41915	1.63406	6.40916	1.10682
		5.23421	1.19754	6.48744	1.63353	6.47734	1.082
		5.28931	1.32641	6.55573	1.63953	6.54552	1.09298
		5.34441	1.41725	6.62402	1.65028	6.6137	1.07744
		5.3995	1.41848	6.69231	1.61987	6.68189	1.15364
		5.4546	1.3249	6.7606	1.46478	6.75007	1.14919
		5.5097	1.21783	6.82888	1.52008	6.81825	1.14015
		5.56479	1.14106	6.89717	1.51967	6.88643	1.11816
		5.61989	1.12101	6.96546	1.49999	6.95461	1.10391
		5.67499	1.11916	7.03375	1.4815	7.0228	1.09855
		5.73008	1.12556	7.10204	1.59531	7.09098	1.10291
		5.78518	1.18603	7.17032	1.64238	7.15916	1.13107
		5.84028	1.23395	7.23861	1.63958	7.22734	1.15601
		5.89537	1.36634	7.3069	1.64048	7.29552	1.15166
		5.95047	1.47147	7.37519	1.63729	7.3637	1.08119
		6.00556	1.39938	7.44348	1.63322	7.43189	1.09988
		6.06066	1.30107	7.51176	1.63014	7.50007	1.07957
		6.11576	1.21072	7.58005	1.64734	7.56825	1.11045
		6.17085	1.19675	7.64834	1.64319	7.63643	1.06931
		6.22595	1.22613	7.71663	1.62446	7.70461	1.15671
		6.28105	1.34862	7.78492	1.51523	7.7728	1.15116
		6.33614	1.41565	7.85321	1.51289	7.84098	1.13711
		6.39124	1.43511	7.92149	1.54592	7.90916	1.11568
		6.44634	1.48769	7.98978	1.54009	7.97734	1.10633
		6.50143	1.37124	8.05807	1.57668	8.04552	1.10175
		6.55647	1.25678	8.12636	1.5983	8.1137	1.11435
		6.61157	1.19331	8.19465	1.63366	8.18189	1.13969
		6.66667	1.19074	8.26293	1.63766	8.25007	1.16009
		6.72176	1.18878	8.33122	1.64326	8.31825	1.12285
		6.77686	1.23387	8.39951	1.63272	8.38643	1.12383
		6.83196	1.28512	8.4678	1.63041	8.45461	1.10163
		6.88705	1.37992	8.53609	1.632	8.5228	1.08563
		6.94215	1.50493	8.60438	1.63668	8.59098	1.12478
		6.99725	1.4893	8.67266	1.64114	8.65916	1.08676
		7.05234	1.38942	8.74095	1.58433	8.72734	1.15452
		7.10744	1.24386	8.80924	1.55538	8.79552	1.15113
		7.16253	1.23116	8.87753	1.5274	8.8637	1.13312
		7.21763	1.23433	8.94582	1.51549	8.93189	1.11224
		7.27273	1.35033	9.0141	1.53805	9.00007	1.10455
		7.32782	1.39246	9.08239	1.5753	9.06825	1.10214
		7.38292	1.51212	9.15068	1.60264	9.13643	1.11934
		7.43802	1.45075	9.21897	1.64288	9.20461	1.1448
		7.49311	1.36921	9.28726	1.62871	9.2728	1.161
		7.54821	1.25592	9.35554	1.6371	9.34098	1.08615
		7.60331	1.22212	9.42383	1.61777	9.40916	1.12659
		7.6584	1.21064	9.49212	1.63007	9.47734	1.09768
		7.7135	1.21381	9.56041	1.62421	9.54552	1.09623
		7.7686	1.24382	9.6287	1.64196	9.6137	1.10855
		7.82369	1.25014	9.69699	1.64223	9.68189	1.12162
		7.87879	1.36576	9.76527	1.5497	9.75007	1.15173
		7.93388	1.56213	9.83356	1.57164	9.81825	1.14779
		7.98898	1.55932	9.90185	1.56096	9.88643	1.12679
		8.04408	1.58196	9.97014	1.56298	9.95461	1.10848
		8.09917	1.28065	10.0384	1.55022	10.0228	1.10303
		8.15427	1.24293	10.1067	1.59997	10.091	1.10203
		8.20937	1.23928	10.175	1.63036	10.1592	1.12805
		8.26446	1.36326	10.2433	1.63782	10.2273	1.15379
		8.31956	1.56345	10.3116	1.64281	10.2955	1.16343
		8.37466	1.50745	10.3799	1.64105	10.3637	1.07736
		8.42975	1.59279	10.4482	1.63573	10.4319	1.13217
		8.48485	1.509	10.5164	1.63018	10.5001	1.08978
		8.53994	1.32059	10.5847	1.63967	10.5683	1.10109
		8.59504	1.26299	10.653	1.64595	10.6364	1.08544
		8.65014	1.23221	10.7213	1.64108	10.7046	1.1583
		8.70523	1.23193	10.7896	1.53625	10.7728	1.15354
		8.76033	1.243	10.8579	1.5645	10.841	1.14591
		8.81543	1.31462	10.9262	1.55074	10.9092	1.12107
		8.87052	1.39772	10.9945	1.55193	10.9773	1.10736
		8.92562	1.57408	11.0627	1.55957	11.0455	1.1028
		8.98072	1.57188	11.131	1.60106	11.1137	1.10677
		9.03581	1.51492	11.1993	1.64115	11.1819	1.13259
		9.09091	1.35817	11.2676	1.64551	11.2501	1.1625
		9.14601	1.26351	11.3359	1.64897	11.3183	1.15751
		9.2011	1.27775	11.4042	1.64423	11.3864	1.08767
		9.2562	1.32077	11.4725	1.63405	11.4546	1.1181
		9.31129	1.54289	11.5408	1.63101	11.5228	1.12108
		9.36639	1.66036	11.609	1.63637	11.591	1.07871
		9.42149	1.68138	11.6773	1.65726	11.6592	1.16747
		9.47658	1.5262	11.7456	1.64595	11.7273	1.15608
		9.53168	1.37417	11.8139	1.53244	11.7955	1.14414
		9.58678	1.31984	11.8822	1.57233	11.8637	1.11459
		9.64187	1.23113	11.9505	1.57343	11.9319	1.1049
		9.69697	1.25042	12.0188	1.53486	12.0001	1.10041
		9.75207	1.26978	12.0871	1.5917	12.0683	1.11109
		9.80716	1.37175	12.1554	1.62029	12.1364	1.14055
		9.86226	1.42976	12.2236	1.65656	12.2046	1.16714
		9.91736	1.6498	12.2919	1.65158	12.2728	1.13637
		9.97245	1.73378	12.3602	1.6445	12.341	1.11305
		10.0275	1.72673	12.4284	1.63506	12.4092	1.12073
		10.0826	1.5749	12.4967	1.63729	12.4773	1.11866
		10.1377	1.27524	12.565	1.6359	12.5455	1.11909
		10.1928	1.25775	12.6333	1.65523	12.6137	1.09589
		10.2479	1.29589	12.7016	1.66211	12.6819	1.16629
		10.303	1.63736	12.7699	1.6127	12.7501	1.15622
		10.3581	1.63409	12.8382	1.57047	12.8183	1.13926
		10.4132	1.78112	12.9065	1.53496	12.8864	1.11379
		10.4683	1.79255	12.9748	1.53987	12.9546	1.10765
		10.5234	1.49311	13.043	1.58383	13.0228	1.10539
		10.5785	1.33965	13.1113	1.5841	13.091	1.1216
		10.6335	1.27825	13.1796	1.63226	13.1592	1.14941
		10.6887	1.28278	13.2479	1.66175	13.2273	1.16847
		10.7438	1.27606	13.3162	1.64265	13.2955	1.09166
		10.7988	1.31831	13.3845	1.63106	13.3637	1.13997
		10.8539	1.4455	13.4528	1.63991	13.4318	1.10047
		10.909	1.69951	13.5211	1.6314	13.5	1.09087
		10.9641	1.97759	13.5893	1.63337	13.5682	1.11044
		11.0192	1.78871	13.6576	1.64661	13.6364	1.12283
		11.0743	1.74733	13.7259	1.65939	13.7045	1.15928
		11.1294	1.4122	13.7942	1.5425	13.7727	1.15387
		11.1845	1.38533	13.8625	1.59192	13.8409	1.13209
		11.2396	1.41351	13.9308	1.55926	13.9091	1.11098
		11.2947	1.6573	13.9991	1.53717	13.9773	1.10469
		11.3498	1.78673	14.0674	1.61859	14.0455	1.10348
		11.4049	1.89352	14.1357	1.65487	14.1136	1.12678
		11.46	1.78012	14.2039	1.66341	14.1818	1.15881
		11.5151	1.57986	14.2722	1.64751	14.25	1.16868
		11.5702	1.48005	14.3405	1.63748	14.3182	1.07932
		11.6253	1.38394	14.4088	1.63467	14.3864	1.12797
		11.6804	1.35957	14.4771	1.6338	14.4545	1.09697
		11.7355	1.35647	14.5454	1.63987	14.5227	1.09368
		11.7906	1.37641	14.6137	1.65926	14.5909	1.10334
		11.8457	1.43985	14.682	1.64975	14.6591	1.14906
		11.9008	1.59177	14.7502	1.56698	14.7273	1.15655
		11.9559	2.0476	14.8185	1.56391	14.7955	1.15093
		12.011	1.93412	14.8868	1.57202	14.8636	1.12651
		12.0661	1.86945	14.9551	1.57402	14.9318	1.11016
		12.1212	1.51691	15.0234	1.57482	15	1.10521
		12.1762	1.43054	15.0917	1.61947	15.0682	1.10899
		12.2314	1.40706	15.16	1.66638	15.1364	1.13734
		12.2865	1.55801	15.2283	1.65409	15.2045	1.16659
		12.3415	1.80308	15.2965	1.64966	15.2727	1.16241
		12.3966	1.84858	15.3648	1.64019	15.3409	1.07799
		12.4517	1.79951	15.4331	1.64056	15.4091	1.1047
		12.5068	1.8504	15.5014	1.63858	15.4773	1.10959
		12.5619	1.46142	15.5697	1.64902	15.5455	1.11536
		12.617	1.38174	15.638	1.65993	15.6136	1.07319
		12.6721	1.36283	15.7063	1.65503	15.6818	1.1692
		12.7272	1.35105	15.7746	1.565	15.75	1.16023
		12.7823	1.346	15.8429	1.59499	15.8182	1.1492
		12.8374	1.40857	15.9111	1.5895	15.8864	1.11867
		12.8925	1.48294	15.9794	1.55586	15.9545	1.10899
		12.9476	1.79716	16.0477	1.57171	16.0227	1.10514
		13.0027	1.93638	16.116	1.63233	16.0909	1.11532
		13.0578	1.90569	16.1843	1.68486	16.1591	1.14552
		13.1129	1.69241	16.2526	1.67718	16.2273	1.17272
		13.168	1.47026	16.3209	1.6503	16.2954	1.14975
		13.2231	1.44898	16.3892	1.64458	16.3636	1.12195
		13.2782	1.53956	16.4574	1.65132	16.4318	1.11865
		13.3333	1.79503	16.5257	1.64421	16.5	1.10314
		13.3884	1.85867	16.594	1.65456	16.5682	1.13038
		13.4435	1.87622	16.6622	1.66456	16.6364	1.08362
		13.4986	1.9567	16.7305	1.63939	16.7046	1.17139
		13.5537	1.79941	16.7988	1.59914	16.7727	1.16227
		13.6088	1.48257	16.8671	1.60762	16.8409	1.15019
		13.6639	1.38408	16.9354	1.60936	16.9091	1.11939
		13.7189	1.37637	17.0037	1.62115	16.9773	1.11072
		13.774	1.36911	17.072	1.59572	17.0454	1.10692
		13.8291	1.42145	17.1403	1.66131	17.1136	1.12454
		13.8842	1.6459	17.2085	1.67954	17.1818	1.15177
		13.9393	1.96347	17.2768	1.66933	17.25	1.17688
		13.9944	2.02235	17.3451	1.65268	17.3182	1.12182
		14.0495	1.99631	17.4134	1.64985	17.3864	1.13082
		14.1046	1.91615	17.4817	1.64887	17.4546	1.11523
		14.1597	1.46525	17.55	1.64956	17.5227	1.10729
		14.2148	1.45514	17.6183	1.66629	17.5909	1.11115
		14.2699	1.48954	17.6866	1.67093	17.6591	1.11645
		14.325	1.86286	17.7549	1.58306	17.7273	1.16488
		14.3801	1.89198	17.8231	1.63347	17.7954	1.16082
		14.4352	2.07787	17.8914	1.56876	17.8636	1.14298
		14.4902	2.09982	17.9597	1.57552	17.9318	1.11999
		14.5453	2.07191	18.028	1.59247	17.9999	1.11174
		14.6004	1.80813	18.0963	1.6243	18.0681	1.1106
		14.6555	1.59313	18.1646	1.67336	18.1363	1.1314
		14.7106	1.54837	18.2329	1.67747	18.2045	1.16017
		14.7657	1.52057	18.3012	1.66044	18.2727	1.17525
		14.8208	1.63875	18.3694	1.65238	18.3408	1.08381
		14.8759	1.94247	18.4377	1.64864	18.409	1.12218
		14.931	2.11857	18.506	1.64679	18.4772	1.12323
		14.9861	2.26646	18.5743	1.653	18.5454	1.11381
		15.0412	2.16159	18.6426	1.67351	18.6136	1.09704
		15.0963	2.01693	18.7109	1.67592	18.6818	1.14658
		15.1514	1.55578	18.7792	1.60122	18.7499	1.16524
		15.2065	1.52757	18.8475	1.63419	18.8181	1.1581
		15.2616	1.53529	18.9157	1.60605	18.8863	1.1315
		15.3167	1.82011	18.984	1.61222	18.9545	1.11051
		15.3718	1.90835	19.0523	1.58955	19.0227	1.10553
		15.4269	2.23154	19.1206	1.63613	19.0908	1.10914
		15.482	2.24194	19.1889	1.69209	19.159	1.13855
		15.5371	2.09904	19.2572	1.68492	19.2272	1.16798
		15.5922	1.90561	19.3255	1.66898	19.2954	1.17149
		15.6473	1.59297	19.3938	1.65801	19.3636	1.08463
		15.7024	1.52159	19.4621	1.65703	19.4318	1.12516
		15.7575	1.54267	19.5303	1.65549	19.4999	1.10644
		15.8126	1.64458	19.5986	1.66465	19.5681	1.11427
		15.8677	1.73103	19.6669	1.68337	19.6363	1.08998
		15.9228	1.93782	19.7352	1.67539	19.7045	1.17116
		15.9779	2.30604	19.8035	1.55894	19.7727	1.16931
		16.0329	2.20143	19.8718	1.58615	19.8408	1.15442
		16.088	2.21155	19.9401	1.64641	19.909	1.12515
		16.1431	1.66483	20.0084	1.6253	19.9772	1.11311
		16.1982	1.47181	20.0767	1.66828	20.0454	1.10853
		16.2533	1.46434	20.1449	1.70566	20.1136	1.11816
		16.3084	1.65838	20.2132	1.7023	20.1818	1.14675
		16.3635	1.94009	20.2815	1.69255	20.2499	1.17607
		16.4186	2.04202	20.3498	1.68626	20.3181	1.15935
		16.4737	1.96495	20.4181	1.69579	20.3863	1.10685
		16.5288	2.12714	20.4864	1.68923	20.4545	1.1205
		16.5839	1.83039	20.5547	1.69106	20.5227	1.10092
		16.639	1.57465	20.6229	1.70855	20.5908	1.13052
		16.6941	1.5183	20.6912	1.69362	20.659	1.09139
		16.7492	1.59859	20.7595	1.57853	20.7272	1.17536
		16.8043	1.83379	20.8278	1.65394	20.7954	1.17087
		16.8594	1.94185	20.8961	1.64068	20.8636	1.15414
		16.9145	2.30799	20.9644	1.63306	20.9318	1.12356
		16.9696	2.29098	21.0327	1.61547	20.9999	1.11349
		17.0247	2.15666	21.101	1.70888	21.0681	1.11001
		17.0798	1.90732	21.1692	1.72272	21.1363	1.12283
		17.1349	1.55038	21.2375	1.71836	21.2045	1.15349
		17.19	1.49847	21.3058	1.69759	21.2727	1.1842
		17.2451	1.62552	21.3741	1.69442	21.3408	1.1333
		17.3002	2.03586	21.4423	1.69285	21.409	1.13155
		17.3552	2.00086	21.5106	1.6936	21.4772	1.11497
		17.4103	2.05209	21.5789	1.70816	21.5454	1.10708
		17.4654	1.971	21.6472	1.71733	21.6136	1.11709
		17.5205	1.8696	21.7155	1.67792	21.6818	1.10986
		17.5756	1.55743	21.7838	1.67408	21.7499	1.17204
		17.6307	1.54922	21.8521	1.59983	21.8181	1.16957
		17.6858	1.58302	21.9204	1.60524	21.8863	1.14665
		17.7409	1.55592	21.9886	1.67689	21.9545	1.11863
		17.796	1.69873	22.0569	1.64466	22.0227	1.11182
		17.8511	1.88589	22.1252	1.71977	22.0908	1.10954
		17.9062	2.19141	22.1935	1.72679	22.159	1.13061
		17.9613	2.56157	22.2618	1.7231	22.2272	1.16343
		18.0164	2.43805	22.3301	1.70766	22.2954	1.18754
		18.0715	2.17357	22.3984	1.70459	22.3635	1.0967
		18.1266	1.57936	22.4667	1.7041	22.4317	1.13874
		18.1817	1.53254	22.5349	1.70497	22.4999	1.13003
		18.2368	1.51031	22.6032	1.71777	22.568	1.11576
		18.2919	1.96778	22.6715	1.73116	22.6362	1.12617
		18.3469	2.17652	22.7398	1.59503	22.7044	1.14188
		18.402	2.16025	22.8081	1.66588	22.7726	1.17334
		18.4571	2.19743	22.8764	1.63848	22.8408	1.1689
		18.5122	2.19586	22.9447	1.67195	22.909	1.14125
		18.5673	1.96164	23.013	1.65618	22.9771	1.12135
		18.6224	1.71056	23.0813	1.65953	23.0453	1.11587
		18.6775	1.68249	23.1496	1.72691	23.1135	1.11368
		18.7326	1.68696	23.2178	1.72981	23.1817	1.13917
		18.7877	1.75278	23.2861	1.73677	23.2499	1.17638
		18.8428	1.89999	23.3544	1.71853	23.318	1.18645
		18.8979	2.08536	23.4227	1.71504	23.3862	1.09033
		18.953	2.44871	23.491	1.7138	23.4544	1.13628
		19.0081	2.45847	23.5593	1.72002	23.5226	1.10513
		19.0632	2.39398	23.6276	1.73639	23.5908	1.11806
		19.1183	1.72679	23.6959	1.73313	23.659	1.09538
		19.1734	1.56546	23.7641	1.53886	23.7271	1.1779
		19.2285	1.91916	23.8324	1.59367	23.7953	1.17341
		19.2836	2.11708	23.9007	1.63285	23.8635	1.16171
		19.3387	2.41732	23.969	1.63488	23.9317	1.13049
		19.3938	2.22428	24.0373	1.63725	23.9999	1.11785
		19.4489	2.18538	24.1056	1.69049	24.068	1.11383
		19.504	1.99116	24.1739	1.7313	24.1362	1.11825
		19.5591	1.77886	24.2422	1.7301	24.2044	1.14959
		19.6142	1.65137	24.3104	1.73445	24.2726	1.18125
		19.6693	1.69776	24.3787	1.72155	24.3408	1.17582
		19.7244	1.7642	24.447	1.71516	24.409	1.10513
		19.7795	1.84452	24.5153	1.71551	24.4771	1.12534
		19.8346	2.06426	24.5836	1.71901	24.5453	1.11158
		19.8896	2.52239	24.6519	1.73503	24.6135	1.13106
		19.9447	2.57858	24.7202	1.73174	24.6817	1.0903
		19.9998	2.69751	24.7885	1.59395	24.7499	1.18387
		20.0549	1.93564	24.8568	1.68594	24.818	1.17573
		20.11	1.63803	24.925	1.66187	24.8862	1.15781
		20.1651	1.62863	24.9933	1.70748	24.9544	1.12782
		20.2202	1.8495	25.0616	1.64151	25.0226	1.11818
		20.2753	2.27094	25.1299	1.71736	25.0908	1.11366
		20.3304	2.31114	25.1982	1.7413	25.159	1.12402
		20.3855	2.41235	25.2665	1.73139	25.2271	1.15562
		20.4406	2.50951	25.3348	1.73351	25.2953	1.18412
		20.4957	2.18371	25.4031	1.73706	25.3635	1.15182
		20.5508	1.8794	25.4713	1.72681	25.4317	1.13403
		20.6059	1.85444	25.5396	1.72594	25.4999	1.11779
		20.661	1.84434	25.6078	1.72299	25.568	1.10444
		20.7161	1.82279	25.6761	1.73239	25.6362	1.13007
		20.7712	2.09796	25.7444	1.70683	25.7044	1.10691
		20.8263	2.20014	25.8127	1.67906	25.7726	1.18023
		20.8814	2.64109	25.881	1.67927	25.8408	1.17511
		20.9365	2.84742	25.9493	1.6853	25.909	1.15663
		20.9915	2.70455	26.0176	1.70363	25.9771	1.12474
		21.0466	2.25973	26.0859	1.68854	26.0453	1.11841
		21.1017	1.83921	26.1542	1.72991	26.1135	1.11433
		21.1568	1.81113	26.2224	1.74144	26.1817	1.13476
		21.2119	1.95002	26.2907	1.74478	26.2499	1.16636
		21.267	2.46079	26.359	1.7294	26.318	1.18781
		21.3221	2.44673	26.4273	1.72713	26.3862	1.10577
		21.3772	2.59723	26.4956	1.72495	26.4544	1.14127
		21.4323	2.47404	26.5639	1.72563	26.5226	1.11822
		21.4874	2.23259	26.6322	1.73346	26.5908	1.12089
		21.5425	2.03262	26.7005	1.75559	26.659	1.12546
		21.5976	1.70065	26.7688	1.68016	26.7271	1.12986
		21.6527	1.70398	26.837	1.67072	26.7952	1.17898
		21.7078	1.70109	26.9053	1.67095	26.8634	1.17384
		21.7629	1.88028	26.9736	1.68492	26.9316	1.14832
		21.818	1.97707	27.0419	1.68329	26.9998	1.1276
		21.8731	2.36396	27.1102	1.69179	27.068	1.12159
		21.9281	2.82169	27.1785	1.73846	27.1362	1.11896
		21.9833	2.70281	27.2468	1.74549	27.2043	1.1419
		22.0384	2.51677	27.315	1.73609	27.2725	1.17126
		22.0934	1.71548	27.3833	1.7258	27.3407	1.18604
		22.1485	1.68182	27.4516	1.72391	27.4089	1.09866
		22.2036	1.67744	27.5199	1.72416	27.4771	1.14285
		22.2587	2.32615	27.5882	1.72938	27.5452	1.103
		22.3138	2.30917	27.6565	1.74203	27.6134	1.12149
		22.3689	2.41096	27.7248	1.75137	27.6816	1.10975
		22.424	2.51336	27.7931	1.64143	27.7498	1.16537
		22.4791	2.54529	27.8614	1.7275	27.818	1.17814
		22.5342	2.24317	27.9296	1.73379	27.8862	1.1687
		22.5893	1.90253	27.9979	1.69453	27.9543	1.14092
		22.6444	1.79862	28.0662	1.70157	28.0225	1.12453
		22.6995	1.7954	28.1345	1.75148	28.0907	1.1241
		22.7546	1.87932	28.2028	1.74499	28.1589	1.14906
		22.8097	2.07116	28.2711	1.74403	28.2271	1.18178
		22.8648	2.32843	28.3394	1.72976	28.2952	1.17551
		22.9199	2.96779	28.4077	1.7276	28.3634	1.10859
		22.975	2.8537	28.476	1.72684	28.4316	1.13161
		23.0301	2.70152	28.5442	1.73117	28.4998	1.12264
		23.0852	1.91457	28.6125	1.74491	28.568	1.13132
		23.1403	1.73843	28.6808	1.74676	28.6362	1.0972
		23.1954	1.69267	28.7491	1.65559	28.7043	1.18251
		23.2505	2.14126	28.8174	1.6706	28.7725	1.18129
		23.3056	2.30952	28.8857	1.69855	28.8407	1.16772
		23.3607	2.59774	28.954	1.70318	28.9089	1.13046
		23.4158	2.7438	29.0223	1.68256	28.9771	1.12048
		23.4708	2.57549	29.0906	1.70127	29.0452	1.11511
		23.526	2.35342	29.1588	1.7507	29.1134	1.12771
		23.5811	1.8977	29.2271	1.74719	29.1816	1.15618
		23.6361	1.83025	29.2954	1.73478	29.2498	1.18724
		23.6912	1.82474	29.3637	1.72989	29.318	1.15982
		23.7463	1.82235	29.432	1.73875	29.3862	1.13628
		23.8014	1.91636	29.5003	1.73977	29.4543	1.12941
		23.8565	2.08971	29.5686	1.73564	29.5225	1.1158
		23.9116	2.76179	29.6368	1.74975	29.5907	1.13828
		23.9667	2.76875	29.7051	1.70928	29.6589	1.11274
		24.0218	2.78742	29.7734	1.64506	29.7271	1.18183
		24.0769	2.03151	29.8417	1.68955	29.7952	1.18239
		24.132	1.67639	29.91	1.69032	29.8634	1.15943
		24.1871	1.63963	29.9783	1.71696	29.9316	1.128
		24.2422	1.83358	30.0466	1.62574	29.9998	1.12125
		24.2973	2.28825	30.1148	1.73152	30.068	1.11813
		24.3524	2.47092	30.1831	1.74857	30.1362	1.1367
		24.4075	2.42353	30.2514	1.74627	30.2043	1.16882
		24.4626	2.74079	30.3197	1.76166	30.2725	1.19528
		24.5177	2.3516	30.388	1.75883	30.3407	1.1189
		24.5727	1.9346	30.4562	1.7572	30.4089	1.14574
		24.6278	1.80279	30.5245	1.75825	30.4771	1.12982
		24.6829	1.78215	30.5928	1.74862	30.5452	1.10827
		24.738	1.78637	30.6611	1.75398	30.6134	1.14016
		24.7931	1.89158	30.7294	1.69536	30.6816	1.13278
		24.8482	2.27125	30.7977	1.71424	30.7498	1.18529
		24.9033	2.7318	30.866	1.70677	30.818	1.18371
		24.9584	2.88829	30.9343	1.70743	30.8862	1.15685
		25.0135	2.85185	31.0025	1.7133	30.9543	1.13207
		25.0686	2.47319	31.0708	1.69369	31.0225	1.12614
		25.1237	1.6996	31.1391	1.74767	31.0907	1.12474
		25.1788	1.66929	31.2074	1.75322	31.1589	1.1479
		25.2339	1.74087	31.2757	1.7477	31.2271	1.18225
		25.289	2.29098	31.344	1.74936	31.2952	1.19102
		25.3441	2.55603	31.4123	1.74784	31.3634	1.10972
		25.3992	2.77765	31.4806	1.74684	31.4316	1.14631
		25.4543	2.68713	31.5489	1.73926	31.4997	1.13878
		25.5094	2.56607	31.6171	1.74881	31.5679	1.14653
		25.5645	2.02427	31.6854	1.75909	31.6361	1.11543
		25.6196	1.75413	31.7537	1.65783	31.7043	1.1749
		25.6747	1.73789	31.822	1.72614	31.7724	1.18711
		25.7297	1.73675	31.8903	1.73587	31.8406	1.17967
		25.7848	1.81715	31.9586	1.73385	31.9088	1.1494
		25.8399	2.15065	32.0269	1.6873	31.977	1.13179
		25.895	2.51359	32.0952	1.71521	32.0452	1.12645
		25.9501	3.05743	32.1634	1.75686	32.1134	1.12784
		26.0052	2.75626	32.2317	1.75784	32.1816	1.15541
		26.0603	2.75595	32.3	1.75729	32.2497	1.18701
		26.1154	1.81035	32.3683	1.75155	32.3179	1.18654
		26.1705	1.73608	32.4366	1.74447	32.3861	1.10685
		26.2256	1.73573	32.5049	1.73706	32.4543	1.15732
		26.2807	2.18496	32.5732	1.76073	32.5224	1.14279
		26.3358	2.44528	32.6415	1.7604	32.5906	1.15105
		26.3909	2.86298	32.7097	1.76242	32.6588	1.10478
		26.446	2.94199	32.778	1.65791	32.727	1.19168
		26.5011	2.87041	32.8463	1.71613	32.7952	1.19209
		26.5562	2.34763	32.9146	1.7187	32.8634	1.17407
		26.6113	1.96992	32.9829	1.73361	32.9316	1.14213
		26.6664	1.90724	33.0512	1.71333	32.9997	1.13146
		26.7215	1.87269	33.1195	1.70104	33.0679	1.12683
		26.7766	1.86777	33.1878	1.76059	33.1361	1.13483
		26.8317	2.17234	33.2561	1.75689	33.2043	1.16151
		26.8868	2.33107	33.3243	1.76204	33.2724	1.1962
		26.9419	3.06948	33.3926	1.75709	33.3406	1.17093
		26.997	2.94031	33.4609	1.75581	33.4088	1.12506
		27.0521	2.8117	33.5292	1.75717	33.477	1.14878
		27.1072	2.0538	33.5975	1.74536	33.5452	1.14145
		27.1623	1.75543	33.6658	1.76262	33.6134	1.14563
		27.2174	1.72342	33.7341	1.7401	33.6816	1.11283
		27.2724	2.12897	33.8024	1.66759	33.7497	1.18819
		27.3275	2.55027	33.8706	1.6937	33.8179	1.18673
		27.3826	2.95557	33.9389	1.73146	33.8861	1.16537
		27.4377	2.78285	34.0072	1.74494	33.9543	1.13855
		27.4928	2.52423	34.0755	1.69484	34.0224	1.12926
		27.5479	2.41185	34.1438	1.7388	34.0906	1.12571
		27.603	2.03235	34.2121	1.76227	34.1588	1.13843
		27.6581	1.97812	34.2804	1.75857	34.227	1.1659
		27.7132	1.92703	34.3487	1.76548	34.2952	1.19708
		27.7683	1.98563	34.4169	1.76415	34.3634	1.14196
		27.8234	2.41851	34.4852	1.76385	34.4316	1.1558
		27.8785	2.64847	34.5535	1.75309	34.4997	1.13498
		27.9336	3.03766	34.6217	1.7531	34.5679	1.1096
		27.9887	2.92235	34.69	1.77136	34.6361	1.14661
		28.0438	2.96895	34.7583	1.70986	34.7043	1.12885
		28.0989	2.38936	34.8266	1.73014	34.7724	1.18968
		28.154	1.75543	34.8949	1.72611	34.8406	1.18474
		28.209	1.73172	34.9632	1.66826	34.9088	1.1612
		28.2641	1.87315	35.0315	1.63171	34.977	1.13421
		28.3192	2.65838	35.0998	1.66488	35.0452	1.12764
		28.3743	2.74985	35.1681	1.75698	35.1134	1.12559
		28.4294	3.10979	35.2363	1.7651	35.1816	1.14629
		28.4845	2.91213	35.3046	1.76282	35.2497	1.18075
		28.5396	2.89861	35.3729	1.77222	35.3179	1.18777
		28.5947	2.47946	35.4412	1.76799	35.3861	1.11063
		28.6498	2.20308	35.5095	1.76665	35.4543	1.15497
		28.7049	2.22869	35.5778	1.75133	35.5224	1.12897
		28.76	2.19098	35.6461	1.75454	35.5906	1.11323
		28.8151	2.51268	35.7144	1.76901	35.6588	1.13862
		28.8702	2.68544	35.7826	1.65589	35.7269	1.15009
		28.9253	2.86799	35.8509	1.71933	35.7951	1.19246
		28.9804	2.9937	35.9192	1.70388	35.8633	1.18396
		29.0355	2.70845	35.9875	1.70615	35.9315	1.15337
		29.0906	2.824	36.0558	1.70042	35.9997	1.1317
		29.1457	1.85195	36.1241	1.73235	36.0678	1.12519
		29.2008	1.7888	36.1924	1.74011	36.136	1.1247
		29.2559	1.80513	36.2607	1.75193	36.2042	1.15419
		29.311	2.59533	36.3289	1.75866	36.2724	1.1894
		29.3661	2.75626	36.3972	1.75564	36.3406	1.18794
		29.4212	2.82202	36.4655	1.735	36.4087	1.10745
		29.4763	2.88776	36.5338	1.74101	36.4769	1.1579
		29.5313	2.783	36.6021	1.73161	36.5451	1.14826
		29.5864	2.45215	36.6704	1.74578	36.6133	1.1412
		29.6415	2.02023	36.7387	1.62999	36.6815	1.11817
		29.6966	2.00037	36.807	1.72616	36.7497	1.18686
		29.7517	2.13304	36.8753	1.71095	36.8178	1.19435
		29.8068	2.21769	36.9436	1.72096	36.886	1.17722
		29.8619	2.36202	37.0118	1.70173	36.9542	1.14566
		29.917	2.70469	37.0801	1.72094	37.0224	1.13181
		29.9721	3.14804	37.1484	1.73968	37.0906	1.1278
		30.0272	2.86832	37.2167	1.73199	37.1587	1.13272
		30.0823	2.82931	37.285	1.72725	37.2269	1.1623
		30.1374	2.03204	37.3533	1.72124	37.2951	1.19607
		30.1925	1.86212	37.4216	1.71961	37.3633	1.17948
		30.2476	1.86013	37.4898	1.71588	37.4315	1.11866
		30.3027	2.32077	37.5581	1.70756	37.4997	1.16459
		30.3578	2.68304	37.6264	1.7531	37.5678	1.14785
		30.4129	3.04802	37.6947	1.76105	37.636	1.14802
		30.468	3.02475	37.763	1.67528	37.7042	1.10938
		30.5231	2.80683	37.8313	1.7305	37.7724	1.19317
		30.5782	2.707	37.8996	1.73712	37.8406	1.19332
		30.6333	2.40929	37.9679	1.74496	37.9087	1.17409
		30.6884	2.34763	38.0362	1.69741	37.9769	1.13854
		30.7435	2.38145	38.1044	1.72739	38.0451	1.12983
		30.7986	2.37617	38.1727	1.76	38.1133	1.1248
		30.8537	2.61361	38.241	1.75925	38.1815	1.13584
		30.9088	2.76411	38.3093	1.77736	38.2497	1.17391
		30.9639	3.34427	38.3776	1.77511	38.3178	1.19809
		31.019	3.06101	38.4459	1.77398	38.386	1.15077
		31.074	3.03786	38.5142	1.76271	38.4542	1.15317
		31.1291	2.32276	38.5825	1.75692	38.5224	1.14281
		31.1842	1.85557	38.6508	1.76989	38.5906	1.15898
		31.2393	1.8241	38.719	1.72716	38.6587	1.14846
		31.2944	2.0807	38.7873	1.72237	38.7269	1.12559
		31.3495	2.71865	38.8556	1.72521	38.7951	1.19377
		31.4046	3.14233	38.9239	1.75869	38.8633	1.18686
		31.4597	3.01604	38.9922	1.75994	38.9315	1.16485
		31.5148	3.01101	39.0604	1.71051	38.9997	1.13461
		31.5699	2.72159	39.1287	1.75821	39.0678	1.12838
		31.625	2.64941	39.197	1.74486	39.136	1.12515
		31.6801	2.46643	39.2653	1.75815	39.2042	1.14313
		31.7352	2.56656	39.3336	1.77759	39.2724	1.18212
		31.7903	2.54992	39.4019	1.77549	39.3406	1.19553
		31.8453	2.58942	39.4701	1.77198	39.4087	1.11717
		31.9004	2.63364	39.5384	1.76703	39.4769	1.16494
		31.9555	3.2139	39.6067	1.75441	39.5451	1.12249
		32.0106	3.23801	39.675	1.74806	39.6133	1.11359
		32.0657	3.112	39.7433	1.69676	39.6815	1.15068
		32.1208	2.7558	39.8116	1.74562	39.7497	1.14858
		32.1759	1.87813	39.8799	1.72594	39.8178	1.19879
		32.231	1.84008	39.9482	1.73206	39.886	1.18956
		32.2861	1.95133	40.0164	1.75748	39.9542	1.15929
		32.3412	2.84302	40.0847	1.71287	40.0224	1.13506
		32.3963	2.94838	40.153	1.76266	40.0906	1.13026
		32.4514	3.19844	40.2213	1.76145	40.1587	1.12695
		32.5065	2.97164	40.2896	1.75356	40.2269	1.15272
		32.5616	2.72839	40.3579	1.76237	40.2951	1.19076
		32.6167	2.37899	40.4262	1.75247	40.3632	1.19728
		32.6718	2.10732	40.4945	1.74828	40.4314	1.11241
		32.7269	2.12683	40.5628	1.73471	40.4996	1.16055
		32.782	2.1718	40.631	1.74885	40.5678	1.11892
		32.8371	2.29653	40.6993	1.7733	40.636	1.15025
		32.8922	2.46196	40.7676	1.63754	40.7041	1.12876
		32.9473	2.98622	40.8359	1.74211	40.7723	1.1873
		33.0024	3.34864	40.9042	1.76665	40.8405	1.19921
		33.0575	2.79124	40.9725	1.73926	40.9087	1.18135
		33.1126	3.06059	41.0408	1.72739	40.9769	1.15229
		33.1677	1.92447	41.1091	1.71944	41.0451	1.13669
		33.2227	1.8652	41.1773	1.77186	41.1132	1.13164
		33.2779	1.85889	41.2456	1.76568	41.1814	1.13245
		33.3329	2.60935	41.3139	1.75719	41.2496	1.16198
		33.388	3.00381	41.3822	1.75893	41.3178	1.19829
		33.4431	3.40099	41.4505	1.75751	41.386	1.19227
		33.4982	3.14347	41.5188	1.75546	41.4541	1.11445
		33.5533	2.92125	41.5871	1.76045	41.5223	1.16385
		33.6084	2.58904	41.6554	1.77256	41.5905	1.12683
		33.6635	2.45194	41.7236	1.75873	41.6587	1.16061
		33.7186	2.42655	41.7919	1.64759	41.7269	1.1121
		33.7737	2.41932	41.8602	1.72777	41.7951	1.2001
		33.8288	2.44725	41.9285	1.75212	41.8632	1.20122
		33.8839	2.70888	41.9968	1.70958	41.9314	1.17724
		33.939	3.03437	42.0651	1.66994	41.9996	1.14782
		33.9941	3.53419	42.1334	1.71975	42.0678	1.13796
		34.0492	3.26315	42.2017	1.75599	42.136	1.13347
		34.1043	3.65896	42.27	1.77172	42.2041	1.1411
		34.1594	2.22317	42.3382	1.76536	42.2723	1.17383
		34.2145	1.96829	42.4065	1.76301	42.3405	1.20305
		34.2696	1.91799	42.4748	1.76153	42.4087	1.17553
		34.3247	2.3741	42.5431	1.7624	42.4769	1.13982
		34.3798	2.90041	42.6114	1.76273	42.5451	1.14563
		34.4349	3.27208	42.6797	1.77606	42.6132	1.16032
		34.49	3.25403	42.748	1.73162	42.6814	1.14715
		34.5451	2.96626	42.8163	1.69014	42.7496	1.12069
		34.6002	2.66152	42.8845	1.74645	42.8178	1.20511
		34.6553	2.54469	42.9528	1.73492	42.886	1.19727
		34.7104	2.51918	43.0211	1.70258	42.9541	1.17254
		34.7655	2.67159	43.0894	1.77199	43.0223	1.14063
		34.8205	2.66235	43.1577	1.75422	43.0905	1.13336
		34.8757	2.71954	43.226	1.75966	43.1587	1.12961
		34.9307	2.98819	43.2943	1.77797	43.2269	1.14444
		34.9858	3.48941	43.3626	1.77699	43.2951	1.18112
		35.0409	3.38563	43.4308	1.77916	43.3632	1.2056
		35.096	3.3299	43.4991	1.76048	43.4314	1.13455
		35.1511	2.58404	43.5674	1.76199	43.4996	1.16209
		35.2062	1.94295	43.6356	1.77179	43.5678	1.15897
		35.2613	1.89087	43.7039	1.69351	43.636	1.15269
		35.3164	2.05468	43.7722	1.77242	43.7041	1.14113
		35.3715	2.78378	43.8405	1.75733	43.7723	1.14384
		35.4266	3.17823	43.9088	1.74856	43.8405	1.19792
		35.4817	3.10165	43.9771	1.78797	43.9087	1.19497
		35.5367	3.18461	44.0454	1.72709	43.9769	1.16492
		35.5919	2.78031	44.1137	1.79121	44.0451	1.13932
		35.6469	2.58767	44.182	1.77582	44.1132	1.13275
		35.702	2.44156	44.2502	1.77132	44.1814	1.13121
		35.7571	2.49495	44.3185	1.76289	44.2496	1.15395
		35.8122	2.50308	44.3868	1.77464	44.3178	1.1916
		35.8673	2.52459	44.4551	1.77183	44.386	1.19949
		35.9224	2.71149	44.5234	1.76707	44.4541	1.11638
		35.9775	3.249	44.5917	1.75552	44.5223	1.17508
		36.0326	3.33909	44.66	1.78664	44.5905	1.15001
		36.0877	3.30589	44.7283	1.66865	44.6586	1.14643
		36.1428	3.24925	44.7966	1.73273	44.7268	1.14705
		36.1979	2.06951	44.8648	1.77852	44.795	1.17657
		36.253	2.02573	44.9331	1.77696	44.8632	1.20377
		36.3081	2.15361	45.0014	1.77826	44.9313	1.18674
		36.3632	2.94237	45.0697	1.69847	44.9995	1.15779
		36.4183	3.28886	45.138	1.797	45.0677	1.13851
		36.4734	3.25378	45.2063	1.77455	45.1359	1.13302
		36.5285	3.05198	45.2746	1.77099	45.2041	1.13485
		36.5836	3.0078	45.3428	1.75806	45.2722	1.16587
		36.6387	2.68656	45.4111	1.75567	45.3404	1.20272
		36.6938	2.60949	45.4794	1.75542	45.4086	1.19483
		36.7489	2.57549	45.5477	1.75811	45.4768	1.11547
		36.804	2.55879	45.616	1.78882	45.545	1.14474
		36.8591	2.63006	45.6843	1.78699	45.6132	1.16111
		36.9142	2.71165	45.7526	1.65171	45.6813	1.15566
		36.9693	3.15332	45.8209	1.76288	45.7495	1.12359
		37.0243	3.40932	45.8892	1.78765	45.8177	1.20393
		37.0795	3.26927	45.9575	1.771	45.8859	1.20332
		37.1345	3.36992	46.0257	1.75825	45.9541	1.18987
		37.1896	2.20987	46.094	1.76794	46.0222	1.15344
		37.2447	2.0973	46.1623	1.80018	46.0904	1.14172
		37.2998	2.09148	46.2306	1.78446	46.1586	1.14701
		37.3549	3.07012	46.2989	1.79467	46.2268	1.18223
		37.41	3.24975	46.3672	1.7946	46.295	1.21059
		37.4651	3.37019	46.4355	1.7934	46.3632	1.18707
		37.5202	3.40471	46.5037	1.78146	46.4313	1.14065
		37.5753	3.19556	46.572	1.77593	46.4995	1.1479
		37.6304	2.95937	46.6403	1.80032	46.5677	1.1477
		37.6855	2.68205	46.7086	1.80486	46.6359	1.16618
		37.7406	2.78489	46.7769	1.74524	46.7041	1.13556
		37.7957	2.8313	46.8452	1.80528	46.7722	1.2122
		37.8508	2.72468	46.9135	1.75999	46.8404	1.20846
		37.9059	2.94181	46.9818	1.79097	46.9086	1.18135
		37.961	3.12224	47.0501	1.76707	46.9768	1.15233
		38.0161	3.50053	47.1183	1.79522	47.045	1.14324
		38.0712	3.39471	47.1866	1.80329	47.1132	1.13862
		38.1263	3.55541	47.2549	1.78493	47.1813	1.15344
		38.1814	2.49961	47.3232	1.78514	47.2495	1.18893
		38.2365	2.11043	47.3915	1.7852	47.3177	1.21873
		38.2916	2.11276	47.4598	1.77758	47.3859	1.16131
		38.3467	2.6073	47.5281	1.77525	47.4541	1.16394
		38.4018	3.20252	47.5964	1.80169	47.5222	1.156
		38.4569	3.49774	47.6647	1.75608	47.5904	1.1615
		38.512	3.62056	47.7329	1.76527	47.6586	1.16078
		38.5671	3.45872	47.8012	1.73735	47.7268	1.1575
		38.6221	3.16722	47.8695	1.76819	47.795	1.21553
		38.6773	2.74652	47.9378	1.82162	47.8632	1.20531
		38.7323	2.68925	48.006	1.73092	47.9313	1.17758
		38.7874	2.75504	48.0743	1.80104	47.9995	1.14823
		38.8425	2.74184	48.1426	1.8085	48.0677	1.14095
		38.8976	2.75199	48.2109	1.78991	48.1359	1.1377
		38.9527	3.01282	48.2792	1.79894	48.2041	1.16329
		39.0078	3.74819	48.3475	1.7961	48.2722	1.2004
		39.0629	3.46715	48.4158	1.79582	48.3404	1.21264
		39.118	3.27336	48.484	1.79579	48.4086	1.12396
		39.1731	3.09771	48.5523	1.79915	48.4768	1.19354
		39.2281	2.17084	48.6206	1.80669	48.545	1.13128
		39.2833	2.17357	48.6889	1.67963	48.6132	1.12375
		39.3383	2.38936	48.7572	1.80468	48.6813	1.15864
		39.3934	3.49898	48.8255	1.76744	48.7495	1.17074
		39.4485	3.74445	48.8938	1.80871	48.8177	1.2107
		39.5036	3.64083	48.9621	1.8019	48.8859	1.19756
		39.5587	3.59224	49.0303	1.75401	48.9541	1.16866
		39.6138	3.19293	49.0986	1.79618	49.0222	1.14698
		39.6689	2.7272	49.1669	1.7928	49.0904	1.14126
		39.724	2.58368	49.2352	1.78927	49.1585	1.14073
		39.7791	2.53049	49.3035	1.7732	49.2267	1.16726
		39.8342	2.6004	49.3718	1.7684	49.2949	1.2033
		39.8893	2.97493	49.4401	1.76696	49.3631	1.20221
		39.9444	3.49496	49.5084	1.76474	49.4313	1.12233
		39.9995	3.49403	49.5767	1.76814	49.4995	1.15517
		40.0546	3.26901	49.6449	1.8058	49.5676	1.14037
		40.1097	3.63876	49.7132	1.68457	49.6358	1.1526
		40.1648	2.21814	49.7815	1.81247	49.704	1.13566
		40.2199	2.14704	49.8498	1.80624	49.7722	1.20043
		40.275	2.26139	49.9181	1.78772	49.8404	1.21025
		40.3301	3.35468	49.9864	1.77597	49.9085	1.19268
		40.3852	3.79937	50.0547	1.78039	49.9767	1.16111
		40.4403	3.6443	50.123	1.83299	50.0449	1.14518
		40.4954	3.62398	50.1912	1.7977	50.1131	1.13983
		40.5505	3.08339	50.2595	1.78037	50.1813	1.14353
		40.6056	2.69308	50.3278	1.77675	50.2495	1.17547
		40.6607	2.55471	50.3961	1.7728	50.3176	1.20708
		40.7158	2.49173	50.4644	1.78306	50.3858	1.19255
		40.7709	2.4676	50.5327	1.79125	50.454	1.13409
		40.8259	2.56448	50.601	1.80828	50.5222	1.14713
		40.8811	2.74154	50.6693	1.81037	50.5904	1.11832
		40.9361	3.32131	50.7375	1.70937	50.6585	1.15662
		40.9912	3.45662	50.8058	1.79141	50.7267	1.12569
		41.0463	3.42585	50.8741	1.78296	50.7949	1.2142
		41.1014	3.84443	50.9424	1.75608	50.8631	1.20451
		41.1565	2.40047	51.0107	1.81132	50.9313	1.19099
		41.2116	2.16421	51.079	1.82283	50.9995	1.15977
		41.2667	2.16012	51.1473	1.80974	51.0676	1.14887
		41.3218	2.90742	51.2156	1.82851	51.1358	1.14365
		41.3769	3.71706	51.2839	1.82131	51.204	1.15555
		41.432	3.5704	51.3521	1.82714	51.2722	1.18684
		41.4871	3.66247	51.4204	1.8142	51.3404	1.20819
		41.5422	3.53355	51.4887	1.81371	51.4085	1.16685
		41.5973	2.89255	51.557	1.8158	51.4767	1.18055
		41.6524	2.80976	51.6253	1.7741	51.5449	1.14502
		41.7075	2.63231	51.6936	1.79689	51.6131	1.13738
		41.7626	2.92732	51.7619	1.79727	51.6813	1.15833
		41.8177	3.06629	51.8302	1.78851	51.7495	1.14025
		41.8728	3.29434	51.8984	1.81384	51.8176	1.21454
		41.9279	3.56125	51.9667	1.75398	51.8858	1.20609
		41.983	3.79277	52.035	1.79855	51.954	1.18402
		42.0381	3.56125	52.1033	1.81104	52.0222	1.15441
		42.0932	3.42381	52.1716	1.80786	52.0904	1.1467
		42.1483	2.64671	52.2399	1.79013	52.1585	1.14362
		42.2034	2.03517	52.3082	1.78605	52.2267	1.16181
		42.2585	1.99004	52.3765	1.78664	52.2949	1.19686
		42.3135	2.3218	52.4447	1.77667	52.3631	1.20931
		42.3687	3.55185	52.513	1.77213	52.4313	1.12698
		42.4237	3.86425	52.5813	1.79848	52.4995	1.16887
		42.4788	3.7576	52.6495	1.75866	52.5676	1.15834
		42.5339	3.69236	52.7178	1.80976	52.6358	1.15494
		42.589	3.11355	52.7861	1.7835	52.704	1.15107
		42.6441	2.59875	52.8544	1.80434	52.7722	1.16535
		42.6992	2.36636	52.9227	1.76632	52.8404	1.20855
		42.7543	2.58629	52.991	1.81725	52.9085	1.20172
		42.8094	2.505	53.0593	1.80703	52.9767	1.17588
		42.8645	2.7906	53.1276	1.80016	53.0449	1.15057
		42.9196	3.05303	53.1959	1.82327	53.1131	1.14514
		42.9747	3.7724	53.2641	1.8175	53.1813	1.14363
		43.0297	3.58492	53.3324	1.82134	53.2495	1.17113
		43.0849	3.58359	53.4007	1.82185	53.3176	1.20511
		43.1399	3.38818	53.469	1.81905	53.3858	1.20576
		43.195	2.0549	53.5373	1.82512	53.454	1.12169
		43.2501	2.02547	53.6056	1.72874	53.5222	1.16455
		43.3052	2.13107	53.6739	1.82137	53.5904	1.12223
		43.3603	3.2139	53.7422	1.80467	53.6585	1.14709
		43.4154	3.91186	53.8105	1.81139	53.7267	1.1486
		43.4705	3.94851	53.8787	1.81311	53.7948	1.19963
		43.5256	3.93434	53.947	1.783	53.863	1.21384
		43.5807	3.43083	54.0153	1.82189	53.9312	1.19944
		43.6358	2.9531	54.0836	1.81895	53.9994	1.16598
		43.6909	2.61724	54.1519	1.81782	54.0676	1.14924
		43.746	2.64686	54.2202	1.80085	54.1358	1.14472
		43.8011	2.60819	54.2885	1.799	54.2039	1.14762
		43.8562	2.84218	54.3567	1.79527	54.2721	1.18105
		43.9113	3.07609	54.425	1.79183	54.3403	1.21157
		43.9664	3.62603	54.4933	1.78592	54.4085	1.20178
		44.0215	3.53834	54.5616	1.83025	54.4767	1.12901
		44.0766	3.52529	54.6299	1.73256	54.5448	1.1495
		44.1317	3.9742	54.6982	1.78577	54.613	1.1473
		44.1868	2.22035	54.7665	1.8029	54.6812	1.16093
		44.2419	2.12306	54.8348	1.83272	54.7494	1.13498
		44.297	2.13138	54.9031	1.78194	54.8176	1.21744
		44.3521	3.04698	54.9714	1.81402	54.8858	1.21026
		44.4072	3.99989	55.0396	1.8321	54.9539	1.19904
		44.4623	3.94808	55.1079	1.81787	55.0221	1.15933
		44.5174	3.78891	55.1762	1.82468	55.0903	1.1481
		44.5725	3.66353	55.2445	1.81867	55.1585	1.14355
		44.6275	3.32077	55.3128	1.81721	55.2267	1.15511
		44.6826	2.81906	55.3811	1.82051	55.2948	1.18813
		44.7377	2.8568	55.4494	1.826	55.363	1.21444
		44.7928	2.80553	55.5177	1.82945	55.4312	1.19106
		44.8479	2.85867	55.5859	1.78945	55.4994	1.15501
		44.903	3.05554	55.6542	1.78518	55.5676	1.13831
		44.9581	3.44856	55.7225	1.78938	55.6358	1.11397
		45.0132	3.80952	55.7908	1.82052	55.7039	1.15237
		45.0683	3.68233	55.8591	1.83997	55.7721	1.1362
		45.1234	4.03103	55.9274	1.76822	55.8403	1.22183
		45.1785	2.61413	55.9957	1.8228	55.9085	1.21239
		45.2336	2.26249	56.064	1.82986	55.9767	1.18914
		45.2887	2.23426	56.1322	1.82235	56.0448	1.1516
		45.3438	2.86955	56.2005	1.81496	56.113	1.14354
		45.3989	3.88063	56.2688	1.81385	56.1812	1.14061
		45.454	4.02648	56.3371	1.81187	56.2494	1.16351
		45.5091	4.00302	56.4054	1.80396	56.3176	1.19758
		45.5642	3.68698	56.4737	1.79565	56.3858	1.2162
		45.6193	3.437	56.542	1.81198	56.4539	1.15092
		45.6744	3.16559	56.6103	1.75821	56.5221	1.18062
		45.7295	3.12784	56.6786	1.80761	56.5903	1.1501
		45.7846	3.112	56.7468	1.77944	56.6585	1.14636
		45.8397	3.05617	56.8151	1.80421	56.7267	1.15695
		45.8948	3.16349	56.8834	1.84439	56.7948	1.16242
		45.9499	3.38563	56.9516	1.74706	56.863	1.21973
		46.005	3.8757	57.0199	1.82845	56.9312	1.20778
		46.0601	3.72736	57.0882	1.8319	56.9994	1.18039
		46.1151	3.98787	57.1565	1.8236	57.0676	1.15023
		46.1703	3.01262	57.2248	1.82771	57.1358	1.14335
		46.2253	2.26941	57.2931	1.82487	57.2039	1.14282
		46.2804	2.23797	57.3614	1.82091	57.2721	1.16986
		46.3355	2.50062	57.4297	1.82527	57.3403	1.20458
		46.3906	4.02058	57.4979	1.83703	57.4085	1.21489
		46.4457	4.2381	57.5662	1.8349	57.4767	1.1273
		46.5008	4.13578	57.6345	1.70465	57.5448	1.18839
		46.5559	3.85208	57.7028	1.80671	57.613	1.16457
		46.611	3.57303	57.7711	1.82555	57.6812	1.14778
		46.6661	3.11023	57.8394	1.83783	57.7494	1.15953
		46.7212	2.95083	57.9077	1.8249	57.8176	1.18526
		46.7763	2.86676	57.976	1.75021	57.8858	1.21319
		46.8314	2.89683	58.0442	1.83713	57.9539	1.20411
		46.8865	2.97629	58.1125	1.83305	58.0221	1.17245
		46.9416	3.41828	58.1808	1.82418	58.0902	1.15199
		46.9967	3.96588	58.2491	1.82828	58.1584	1.14615
		47.0518	3.73551	58.3174	1.82932	58.2266	1.1472
		47.1069	3.65896	58.3857	1.82657	58.2948	1.17979
		47.162	4.04202	58.454	1.81654	58.3629	1.21119
		47.2171	2.18232	58.5223	1.81226	58.4311	1.20936
		47.2722	2.139	58.5906	1.81803	58.4993	1.12945
		47.3273	2.20762	58.6588	1.77557	58.5675	1.15585
		47.3824	3.56877	58.7271	1.82733	58.6357	1.13795
		47.4375	4.89787	58.7954	1.82324	58.7039	1.14573
		47.4926	4.55716	58.8637	1.83273	58.7721	1.1406
		47.5477	4.22514	58.932	1.79536	58.8402	1.21855
		47.6028	3.97113	59.0003	1.80948	58.9084	1.21533
		47.6579	3.48357	59.0686	1.84429	58.9766	1.19785
		47.7129	3.01685	59.1369	1.83776	59.0448	1.15935
		47.768	3.06502	59.2051	1.83054	59.1129	1.14574
		47.8231	3.21927	59.2734	1.83051	59.1811	1.1422
		47.8782	3.2249	59.3417	1.82089	59.2493	1.1541
		47.9333	3.20397	59.41	1.81666	59.3175	1.1892
		47.9884	3.91819	59.4783	1.8254	59.3857	1.21755
		48.0435	3.83562	59.5466	1.8336	59.4539	1.19891
		48.0986	3.92752	59.6149	1.84205	59.5221	1.14765
		48.1537	4.28242	59.6832	1.78804	59.5902	1.15916
		48.2088	2.43581	59.7514	1.80535	59.6584	1.13639
		48.2639	2.23775	59.8197	1.82163	59.7266	1.16102
		48.319	2.26107	59.888	1.81135	59.7948	1.13585
		48.3741	3.40271	59.9563	1.80294	59.8629	1.21981
		48.4292	4.54153	60.0246	1.84394	59.9311	1.21402
		48.4843	4.32797	60.0929	1.84766	59.9993	1.1954
		48.5394	4.27336	60.1612	1.8366	60.0675	1.15879
		48.5945	4.04432	60.2295	1.8472	60.1357	1.14958
		48.6496	3.85896	60.2978	1.8427	60.2039	1.14662
		48.7047	3.52593	60.366	1.83964	60.2721	1.16257
		48.7598	3.37635	60.4343	1.8418	60.3402	1.19741
		48.8149	3.31225	60.5026	1.84489	60.4084	1.22136
		48.87	3.31464	60.5709	1.86081	60.4766	1.17158
		48.9251	3.40013	60.6392	1.79473	60.5448	1.18858
		48.9802	3.87775	60.7075	1.83593	60.6129	1.13508
		49.0353	3.91565	60.7758	1.82433	60.6811	1.12831
		49.0904	3.68554	60.8441	1.81416	60.7493	1.16561
		49.1454	4.26858	60.9124	1.85757	60.8175	1.15424
		49.2005	2.7083	60.9806	1.78759	60.8857	1.21925
		49.2557	2.20107	61.0489	1.83859	60.9539	1.21475
		49.3107	2.1552	61.1172	1.84447	61.0221	1.18999
		49.3658	2.64082	61.1855	1.84334	61.0902	1.15923
		49.4209	4.55842	61.2538	1.81543	61.1584	1.15239
		49.476	4.71117	61.3221	1.80982	61.2266	1.14981
		49.5311	4.33403	61.3904	1.80655	61.2948	1.17102
		49.5862	4.3529	61.4586	1.80981	61.3629	1.20595
		49.6413	4.30396	61.5269	1.84689	61.4311	1.2213
		49.6964	3.37943	61.5952	1.77613	61.4993	1.13568
		49.7515	3.11444	61.6635	1.84251	61.5675	1.17571
		49.8066	3.35028	61.7318	1.83892	61.6357	1.17957
		49.8617	3.2829	61.8001	1.84387	61.7039	1.16191
		49.9168	3.30563	61.8684	1.78001	61.7721	1.15581
		49.9719	3.55995	61.9367	1.85373	61.8402	1.1803
		50.027	3.88599	62.005	1.85128	61.9084	1.22215
		50.0821	3.67059	62.0733	1.84471	61.9766	1.20882
		50.1372	3.90138	62.1415	1.83167	62.0448	1.1767
		50.1923	3.91777	62.2098	1.82759	62.1129	1.15411
		50.2474	2.48459	62.2781	1.8269	62.1811	1.1501
		50.3025	2.43929	62.3464	1.8192	62.2493	1.1513
		50.3576	2.72232	62.4147	1.83552	62.3175	1.17863
		50.4127	4.44582	62.483	1.84357	62.3857	1.21379
		50.4678	5.18711	62.5513	1.76901	62.4539	1.2181
		50.5229	4.72627	62.6195	1.81378	62.5221	1.13066
		50.578	4.53469	62.6878	1.80558	62.5902	1.17322
		50.6331	4.13334	62.7561	1.82381	62.6584	1.15184
		50.6882	3.54154	62.8244	1.82415	62.7266	1.15927
		50.7433	3.08361	62.8927	1.81449	62.7948	1.14953
		50.7983	3.06841	62.961	1.86435	62.8629	1.2109
		50.8534	3.19269	63.0293	1.85796	62.9311	1.21541
		50.9085	3.47108	63.0976	1.84792	62.9993	1.20487
		50.9636	4.07358	63.1659	1.84572	63.0675	1.16789
		51.0187	4.16584	63.2341	1.84666	63.1357	1.15404
		51.0738	3.77469	63.3024	1.8447	63.2039	1.14939
		51.1289	3.92624	63.3707	1.84615	63.2721	1.15434
		51.184	5.06461	63.439	1.86741	63.3402	1.18937
		51.2391	2.28998	63.5073	1.83092	63.4084	1.22155
		51.2942	2.20581	63.5756	1.78172	63.4766	1.20769
		51.3493	2.2363	63.6439	1.81213	63.5448	1.13951
		51.4044	3.4996	63.7122	1.82966	63.6129	1.15842
		51.4595	4.68132	63.7805	1.84265	63.6811	1.15383
		51.5146	4.19293	63.8487	1.80435	63.7493	1.1537
		51.5697	4.05401	63.917	1.84461	63.8175	1.14268
		51.6248	3.93221	63.9853	1.86636	63.8857	1.22714
		51.6799	3.70684	64.0536	1.8651	63.9539	1.21541
		51.735	3.20759	64.1219	1.84303	64.022	1.20005
		51.7901	3.24875	64.1902	1.8355	64.0902	1.15671
		51.8452	3.25353	64.2585	1.83179	64.1584	1.14761
		51.9003	3.28135	64.3268	1.83629	64.2266	1.14499
		51.9554	3.17353	64.395	1.8346	64.2948	1.1618
		52.0105	3.83283	64.4633	1.85067	64.3629	1.19723
		52.0656	3.95978	64.5316	1.82585	64.4311	1.22235
		52.1207	3.81305	64.5999	1.83955	64.4993	1.18667
		52.1758	4.57928	64.6682	1.82585	64.5675	1.16882
		52.2308	2.78537	64.7365	1.84854	64.6357	1.15496
		52.2859	2.33309	64.8048	1.85189	64.7039	1.16876
		52.3411	2.27358	64.8731	1.81259	64.772	1.15605
		52.3961	3.37355	64.9413	1.86149	64.8402	1.22079
		52.4512	4.68672	65.0096	1.87619	64.9084	1.21459
		52.5063	4.38672	65.0779	1.85587	64.9766	1.19088
		52.5614	4.41427	65.1462	1.85736	65.0448	1.15886
		52.6165	4.18688	65.2145	1.85146	65.1129	1.15141
		52.6716	4.09388	65.2828	1.85093	65.1811	1.14887
		52.7267	3.65931	65.3511	1.85117	65.2493	1.17155
		52.7818	3.32882	65.4194	1.85672	65.3175	1.20597
		52.8369	3.32855	65.4877	1.86679	65.3857	1.2195
		52.892	3.29564	65.5559	1.76238	65.4539	1.14024
		52.9471	3.39385	65.6242	1.84457	65.522	1.1845
		53.0022	3.75534	65.6925	1.83276	65.5902	1.15001
		53.0573	3.70574	65.7608	1.83724	65.6584	1.13316
		53.1124	3.65966	65.8291	1.85623	65.7266	1.17342
		53.1675	4.18637	65.8974	1.79147	65.7948	1.17351
		53.2226	3.36241	65.9657	1.87659	65.8629	1.22015
		53.2777	2.48832	66.034	1.8675	65.9311	1.21215
		53.3328	2.40487	66.1022	1.8588	65.9993	1.18067
		53.3879	2.95671	66.1705	1.84038	66.0675	1.15566
		53.443	4.52974	66.2388	1.83128	66.1357	1.14566
		53.4981	4.66258	66.3071	1.83694	66.2039	1.1483
		53.5532	4.36354	66.3754	1.83681	66.272	1.18102
		53.6083	4.32797	66.4437	1.8604	66.3402	1.21489
		53.6634	4.01651	66.512	1.85598	66.4084	1.21687
		53.7185	4.14901	66.5803	1.76151	66.4766	1.12945
		53.7736	3.76517	66.6486	1.84355	66.5448	1.17754
		53.8287	3.81777	66.7168	1.81477	66.6129	1.15567
		53.8837	3.72958	66.7851	1.81422	66.6811	1.15821
		53.9388	3.59424	66.8534	1.83578	66.7493	1.16383
		53.9939	3.75911	66.9217	1.8393	66.8175	1.21227
		54.049	3.96981	66.99	1.87108	66.8857	1.22016
		54.1041	3.74932	67.0583	1.87313	66.9539	1.20823
		54.1592	3.76935	67.1266	1.85655	67.022	1.17172
		54.2143	4.28832	67.1949	1.85805	67.0902	1.15299
		54.2694	2.53855	67.2631	1.85729	67.1584	1.14637
		54.3245	2.52886	67.3314	1.85252	67.2266	1.15593
		54.3796	2.75168	67.3997	1.85651	67.2948	1.19056
		54.4347	4.41659	67.468	1.8769	67.3629	1.21861
		54.4898	5.01439	67.5363	1.86135	67.4311	1.21242
		54.5449	4.8051	67.6046	1.80374	67.4993	1.13794
		54.6	4.50334	67.6729	1.816	67.5675	1.15075
		54.6551	4.11878	67.7412	1.8159	67.6357	1.1546
		54.7102	3.89845	67.8094	1.87162	67.7039	1.15552
		54.7653	3.53323	67.8777	1.82006	67.772	1.14903
		54.8204	3.61376	67.946	1.84461	67.8402	1.22512
		54.8755	3.61784	68.0143	1.86547	67.9084	1.21785
		54.9306	3.4729	68.0826	1.86306	67.9766	1.20183
		54.9857	3.78121	68.1509	1.83916	68.0448	1.16084
		55.0408	4.0554	68.2192	1.8327	68.1129	1.15104
		55.0959	3.9981	68.2875	1.83556	68.1811	1.14798
		55.151	3.68626	68.3558	1.84057	68.2493	1.16345
		55.2061	4.65593	68.424	1.84642	68.3175	1.19794
		55.2612	2.48065	68.4923	1.85011	68.3857	1.21612
		55.3162	2.38297	68.5606	1.85527	68.4539	1.18487
		55.3713	2.35379	68.6289	1.82267	68.522	1.17609
		55.4265	3.63255	68.6972	1.83116	68.5902	1.14224
		55.4815	4.83334	68.7655	1.84833	68.6584	1.1354
		55.5366	4.73456	68.8338	1.88471	68.7266	1.16709
		55.5917	4.38047	68.9021	1.81929	68.7948	1.15503
		55.6468	4.12604	68.9703	1.86252	68.8629	1.22134
		55.7019	3.67591	69.0386	1.86762	68.9311	1.21825
		55.757	3.53674	69.1069	1.85142	68.9993	1.19854
		55.8121	3.37467	69.1752	1.85215	69.0675	1.16404
		55.8672	3.18153	69.2435	1.86704	69.1357	1.15655
		55.9223	3.08749	69.3118	1.86302	69.2039	1.15398
		55.9774	3.47442	69.3801	1.85179	69.272	1.17344
		56.0325	4.08205	69.4484	1.86276	69.3402	1.2055
		56.0876	4.08299	69.5166	1.87883	69.4084	1.22006
		56.1427	3.98036	69.5849	1.82679	69.4766	1.14459
		56.1978	4.4288	69.6532	1.85515	69.5448	1.19253
		56.2529	2.97068	69.7215	1.8097	69.6129	1.14895
		56.308	2.39862	69.7898	1.79935	69.6811	1.14
		56.3631	2.38429	69.8581	1.86294	69.7493	1.17561
		56.4182	3.32855	69.9264	1.83622	69.8175	1.17507
		56.4733	4.67729	69.9947	1.86582	69.8857	1.22365
		56.5284	5.32836	70.063	1.88007	69.9539	1.21977
		56.5835	4.5685	70.1312	1.85808	70.022	1.19272
		56.6386	4.43172	70.1995	1.84335	70.0902	1.16257
		56.6937	3.95587	70.2678	1.84	70.1584	1.15497
		56.7488	3.57599	70.3361	1.84629	70.2266	1.15771
		56.8039	3.62466	70.4044	1.8577	70.2948	1.1829
		56.859	3.5606	70.4727	1.8582	70.3629	1.21378
		56.9141	3.55508	70.541	1.86242	70.4311	1.22168
		56.9691	3.57632	70.6093	1.81835	70.4993	1.13562
		57.0242	3.83522	70.6775	1.86451	70.5675	1.18754
		57.0793	3.98124	70.7458	1.86141	70.6357	1.14947
		57.1344	3.95413	70.8141	1.85885	70.7039	1.15699
		57.1895	4.32743	70.8824	1.84863	70.772	1.16939
		57.2446	3.70465	70.9507	1.82649	70.8402	1.20778
		57.2997	2.45551	71.019	1.87983	70.9084	1.2246
		57.3548	2.38888	71.0873	1.87673	70.9766	1.21557
		57.4099	2.74334	71.1556	1.86688	71.0448	1.17672
		57.465	4.71528	71.2239	1.86586	71.1129	1.15546
		57.5201	5.36021	71.2922	1.86086	71.1811	1.15077
		57.5752	4.50395	71.3604	1.85934	71.2493	1.15713
		57.6303	4.38274	71.4287	1.8635	71.3175	1.19098
		57.6854	3.9742	71.497	1.87346	71.3857	1.2225
		57.7405	3.4796	71.5653	1.87542	71.4539	1.21693
		57.7956	3.36075	71.6336	1.80026	71.522	1.14182
		57.8507	3.57205	71.7019	1.82225	71.5902	1.16584
		57.9058	3.54508	71.7702	1.84566	71.6584	1.1662
		57.9609	3.5593	71.8384	1.85916	71.7266	1.17097
		58.016	3.73587	71.9067	1.84569	71.7948	1.15586
		58.0711	4.02285	71.975	1.84227	71.8629	1.22013
		58.1262	3.73997	72.0433	1.88474	71.9311	1.21959
		58.1813	4.0633	72.1116	1.86818	71.9993	1.21205
		58.2364	4.65329	72.1799	1.86215	72.0675	1.1744
		58.2915	2.51883	72.2482	1.86609	72.1357	1.16089
		58.3466	2.44892	72.3165	1.8634	72.2039	1.15517
		58.4016	2.63962	72.3848	1.85592	72.272	1.16712
		58.4567	4.8926	72.453	1.86637	72.3402	1.20017
		58.5119	5.70548	72.5213	1.88975	72.4084	1.22799
		58.5669	4.70707	72.5896	1.86608	72.4766	1.21051
		58.622	4.54652	72.6579	1.83864	72.5448	1.15151
		58.6771	4.36074	72.7262	1.8254	72.6129	1.15326
		58.7322	3.52213	72.7945	1.85708	72.6811	1.12583
		58.7873	3.20542	72.8628	1.87642	72.7493	1.14985
		58.8424	3.10275	72.9311	1.83167	72.8175	1.14294
		58.8975	3.06185	72.9994	1.85111	72.8857	1.21712
		58.9526	3.10869	73.0676	1.87998	72.9539	1.21613
		59.0077	3.33124	73.1359	1.86664	73.022	1.20402
		59.0628	4.04754	73.2042	1.84896	73.0902	1.15918
		59.1179	3.90263	73.2725	1.84462	73.1584	1.14972
		59.173	3.98212	73.3408	1.84389	73.2266	1.14553
		59.2281	4.48275	73.4091	1.83189	73.2948	1.16903
		59.2832	2.74667	73.4774	1.83211	73.3629	1.20473
		59.3383	2.47147	73.5456	1.8645	73.4311	1.22626
		59.3934	2.42544	73.6139	1.84869	73.4993	1.17436
		59.4485	3.90221	73.6822	1.868	73.5675	1.18175
		59.5036	5.74986	73.7505	1.81144	73.6357	1.1608
		59.5587	5.31445	73.8188	1.85716	73.7039	1.13956
		59.6138	4.61981	73.8871	1.88088	73.772	1.16067
		59.6689	4.31592	73.9554	1.83402	73.8402	1.16263
		59.724	3.7982	74.0237	1.86707	73.9084	1.2209
		59.7791	3.2662	74.092	1.87694	73.9766	1.21685
		59.8342	3.04698	74.1603	1.85774	74.0448	1.19474
		59.8893	2.88705	74.2285	1.86346	74.1129	1.16236
		59.9444	3.13846	74.2968	1.86069	74.1811	1.15563
		59.9995	3.45452	74.3651	1.85682	74.2493	1.15494
		60.0545	4.15493	74.4334	1.85854	74.3175	1.1822
		60.1096	4.10341	74.5017	1.86749	74.3857	1.21309
		60.1647	4.09388	74.57	1.88245	74.4539	1.2275
		60.2198	4.75405	74.6383	1.80156	74.522	1.13844
		60.2749	3.14438	74.7065	1.87525	74.5902	1.18542
		60.33	2.52991	74.7748	1.85331	74.6584	1.1598
		60.3851	2.47794	74.8431	1.88432	74.7266	1.16105
		60.4402	3.07973	74.9114	1.80946	74.7948	1.16864
		60.4953	6.05245	74.9797	1.87128	74.8629	1.19274
		60.5504	5.60017	75.048	1.86456	74.9311	1.22167
		60.6055	4.52295	75.1163	1.86206	74.9993	1.22217
		60.6606	4.37538	75.1846	1.86035	75.0675	1.18849
		60.7157	3.99721	75.2529	1.85397	75.1357	1.16145
		60.7708	3.62056	75.3212	1.85261	75.2039	1.15617
		60.8259	3.31757	75.3894	1.85779	75.272	1.15993
		60.881	3.29173	75.4577	1.87191	75.3402	1.19228
		60.9361	3.2563	75.526	1.88343	75.4084	1.21975
		60.9912	3.34045	75.5943	1.81088	75.4766	1.23032
		61.0463	3.83084	75.6626	1.87732	75.5448	1.13916
		61.1014	4.11541	75.7309	1.84347	75.6129	1.17669
		61.1565	4.05031	75.7992	1.85874	75.6811	1.18075
		61.2116	4.27869	75.8675	1.86803	75.7493	1.16383
		61.2667	4.25537	75.9357	1.84182	75.8175	1.22605
		61.3218	2.57292	76.004	1.88463	75.8857	1.22252
		61.3769	2.47696	76.0723	1.86985	75.9539	1.21933
		61.432	2.80295	76.1406	1.88175	76.022	1.17545
		61.4871	5.20898	76.2089	1.88493	76.0902	1.16036
		61.5421	6.03226	76.2772	1.8775	76.1584	1.15625
		61.5973	4.48757	76.3455	1.87969	76.2266	1.16862
		61.6523	4.21485	76.4138	1.87084	76.2948	1.20089
		61.7074	3.95068	76.482	1.88234	76.3629	1.22408
		61.7625	3.77316	76.5503	1.88297	76.4311	1.21747
		61.8176	3.6558	76.6186	1.84213	76.4993	1.15986
		61.8727	3.63014	76.6869	1.85348	76.5675	1.16582
		61.9278	3.59859	76.7552	1.84838	76.6357	1.14364
		61.9829	3.46715	76.8235	1.86662	76.7039	1.17015
		62.038	3.7032	76.8918	1.83475	76.772	1.1557
		62.0931	4.12314	76.9601	1.86161	76.8402	1.22801
		62.1482	3.8716	77.0284	1.87855	76.9084	1.22568
		62.2033	3.99187	77.0966	1.86958	76.9766	1.21189
		62.2584	5.14064	77.1649	1.87312	77.0448	1.17428
		62.3135	2.7207	77.2332	1.87712	77.1129	1.16369
		62.3686	2.60923	77.3015	1.88197	77.1811	1.1591
		62.4237	2.65606	77.3698	1.87236	77.2493	1.17641
		62.4788	4.94057	77.4381	1.86958	77.3175	1.20877
		62.5339	5.92281	77.5064	1.87986	77.3857	1.23571
		62.589	5.90842	77.5747	1.85925	77.4539	1.2013
		62.6441	4.52357	77.6429	1.84794	77.522	1.19338
		62.6992	4.2851	77.7112	1.82462	77.5902	1.19617
		62.7543	3.80952	77.7795	1.85259	77.6584	1.18589
		62.8094	3.58459	77.8478	1.89439	77.7266	1.16922
		62.8645	3.43641	77.9161	1.83429	77.7948	1.16736
		62.9196	3.38507	77.9844	1.88008	77.8629	1.23279
		62.9747	3.44707	78.0527	1.88694	77.9311	1.2307
		63.0297	3.84765	78.121	1.86798	77.9993	1.20534
		63.0849	4.08346	78.1893	1.86252	78.0675	1.17154
		63.1399	3.82449	78.2575	1.85958	78.1357	1.16377
		63.195	4.16833	78.3258	1.85896	78.2039	1.16238
		63.2501	4.75405	78.3941	1.86038	78.272	1.18458
		63.3052	3.10957	78.4624	1.87097	78.3402	1.21873
		63.3603	2.64968	78.5307	1.89457	78.4084	1.23673
		63.4154	2.68671	78.599	1.81577	78.4766	1.14598
		63.4705	4.21999	78.6673	1.85832	78.5448	1.19748
		63.5256	5.90006	78.7356	1.86226	78.6129	1.16263
		63.5807	7.07116	78.8038	1.85147	78.6811	1.15322
		63.6358	5.31261	78.8721	1.89105	78.7493	1.17511
		63.6909	4.83334	78.9404	1.8397	78.8175	1.18691
		63.746	3.85937	79.0087	1.89127	78.8857	1.23345
		63.8011	3.53164	79.077	1.88025	78.9539	1.22422
		63.8562	3.43848	79.1453	1.85191	79.022	1.19366
		63.9113	3.45154	79.2136	1.82969	79.0902	1.16614
		63.9664	3.40787	79.2819	1.82324	79.1584	1.15977
		64.0215	3.54122	79.3501	1.81237	79.2266	1.1616
		64.0766	4.01832	79.4184	1.81325	79.2948	1.19301
		64.1317	4.34344	79.4867	1.85169	79.3629	1.22768
		64.1868	4.12459	79.555	1.87185	79.4311	1.23482
		64.2419	4.60878	79.6233	1.80467	79.4993	1.14092
		64.297	3.84202	79.6916	1.86006	79.5675	1.18611
		64.3521	2.67464	79.7599	1.87854	79.6357	1.18803
		64.4072	2.6004	79.8282	1.86852	79.7039	1.1828
		64.4623	3.38704	79.8965	1.86866	79.772	1.17061
		64.5174	5.59493	79.9647	1.84403	79.8402	1.22054
		64.5725	6.68883	80.033	1.89779	79.9084	1.23477
		64.6275	4.75195	80.1013	1.87644	79.9766	1.22168
		64.6826	4.64865	80.1696	1.87472	80.0448	1.18462
		64.7377	4.48939	80.2379	1.8754	80.1129	1.16649
		64.7928	3.88807	80.3062	1.85913	80.1811	1.16159
		64.8479	3.67165	80.3745	1.85338	80.2493	1.16928
		64.903	3.80404	80.4428	1.86167	80.3175	1.20281
		64.9581	3.73179	80.511	1.88869	80.3857	1.23403
		65.0132	3.83682	80.5793	1.80387	80.4539	1.23158
		65.0683	4.03423	80.6476	1.82041	80.522	1.14229
		65.1234	4.33735	80.7159	1.88074	80.5902	1.17235
		65.1785	3.99409	80.7842	1.85206	80.6584	1.17173
		65.2336	4.56094	80.8525	1.84705	80.7266	1.1666
		65.2887	5.2081	80.9208	1.89373	80.7948	1.15938
		65.3438	2.7008	80.9891	1.87905	80.8629	1.23461
		65.3989	2.63535	81.0573	1.87848	80.9311	1.22982
		65.454	2.93528	81.1256	1.87281	80.9993	1.21873
		65.5091	5.80882	81.1939	1.87389	81.0675	1.17725
		65.5642	6.41073	81.2622	1.87212	81.1357	1.16484
		65.6193	5.12791	81.3305	1.87057	81.2039	1.16142
		65.6744	4.78224	81.3988	1.88034	81.272	1.17966
		65.7295	4.39872	81.4671	1.85271	81.3402	1.21118
		65.7846	4.10868	81.5354	1.83308	81.4084	1.23767
		65.8397	4.00795	81.6037	1.82715	81.4766	1.20844
		65.8948	3.98699	81.6719	1.8403	81.5448	1.17878
		65.9499	3.90766	81.7402	1.90277	81.6129	1.16668
		66.005	3.86059	81.8085	1.84233	81.6811	1.15246
		66.0601	3.98787	81.8768	1.88166	81.7493	1.17281
		66.1151	4.37368	81.9451	1.9047	81.8175	1.16673
		66.1702	4.03652	82.0134	1.87828	81.8857	1.23661
		66.2259	4.76809	82.0817	1.87884	81.9539	1.22595
		66.281	5.49045	82.15	1.88715	82.022	1.2092
		66.3361	2.72527	82.2182	1.87581	82.0902	1.17542
		66.3912	2.53726	82.2865	1.86935	82.1584	1.16792
		66.4463	2.51999	82.3548	1.87821	82.2266	1.18703
		66.5014	4.19446	82.4231	1.89326	82.2948	1.21916
		66.5565	5.40118	82.4914	1.83475	82.3629	1.23629
		66.6116	6.47991	82.5597	1.87313	82.4311	1.15676
		66.6667	4.66659	82.628	1.83499	82.4993	1.19702
		66.7218	4.37086	82.6963	1.83528	82.5675	1.1728
		66.7769	3.70938	82.7645	1.89032	82.6357	1.16171
		66.832	3.35909	82.8328	1.83293	82.7039	1.17915
		66.8871	3.1045	82.9011	1.89222	82.772	1.18549
		66.9421	3.03952	82.9694	1.89418	82.8402	1.23691
		66.9972	2.99626	83.0377	1.87476	82.9084	1.2276
		67.0523	3.26773	83.106	1.8681	82.9766	1.19815
		67.1074	3.96544	83.1743	1.87128	83.0448	1.16921
		67.1625	4.22308	83.2426	1.8636	83.1129	1.16203
		67.2176	4.31483	83.3109	1.86282	83.1811	1.16266
		67.2727	5.09185	83.3791	1.88772	83.2493	1.1955
		67.3278	3.43054	83.4474	1.89005	83.3175	1.22409
		67.3829	2.74652	83.5157	1.80225	83.3857	1.24019
		67.438	2.74575	83.584	1.88632	83.4539	1.14782
		67.4931	3.91144	83.6523	1.86926	83.522	1.1862
		67.5482	5.40406	83.7206	1.86093	83.5902	1.17829
		67.6033	5.4745	83.7889	1.88198	83.6584	1.18157
		67.6584	5.14319	83.8572	1.83629	83.7266	1.22022
		67.7135	4.66659	83.9254	1.90861	83.7948	1.23411
		67.7686	4.21742	83.9937	1.88641	83.8629	1.22409
		67.8237	3.6537	84.062	1.89197	83.9311	1.1841
		67.8788	3.42585	84.1303	1.875	83.9993	1.165
		67.9339	3.46926	84.1986	1.87147	84.0675	1.15937
		67.989	3.49867	84.2669	1.86992	84.1357	1.16698
		68.0441	3.93349	84.3352	1.87621	84.2039	1.20524
		68.0992	4.2707	84.4035	1.88694	84.272	1.23148
		68.1543	4.36074	84.4718	1.8853	84.3402	1.23567
		68.2094	3.99142	84.54	1.83236	84.4084	1.14986
		68.2645	5.22842	84.6083	1.86688	84.4766	1.18389
		68.3196	3.75835	84.6766	1.87925	84.5448	1.16377
		68.3747	2.6474	84.7449	1.86788	84.6129	1.16759
		68.4297	2.60092	84.8132	1.86692	84.6811	1.15982
		68.4848	3.16187	84.8815	1.87755	84.7493	1.23779
		68.5399	5.66516	84.9498	1.90199	84.8175	1.23401
		68.595	6.89525	85.0181	1.88782	84.8857	1.22251
		68.6501	5.44782	85.0863	1.90127	84.9539	1.17848
		68.7052	4.82897	85.1546	1.90857	85.022	1.16608
		68.7603	4.00078	85.2229	1.90673	85.0902	1.16087
		68.8154	4.0434	85.2912	1.90304	85.1584	1.18108
		68.8705	3.78698	85.3595	1.8821	85.2266	1.21582
		68.9256	3.76859	85.4278	1.89226	85.2948	1.23674
		68.9807	3.75157	85.4961	1.88916	85.3629	1.2155
		69.0358	3.75873	85.5644	1.85178	85.4311	1.189
		69.0909	4.29855	85.6327	1.86113	85.4993	1.18028
		69.146	4.38957	85.7009	1.88076	85.5675	1.16438
		69.2011	3.97904	85.7692	1.89083	85.6357	1.17509
		69.2562	4.31647	85.8375	1.8515	85.7039	1.17467
		69.3113	5.62553	85.9058	1.88683	85.772	1.24054
		69.3664	2.89274	85.9741	1.89947	85.8402	1.23637
		69.4215	2.85867	86.0424	1.88514	85.9084	1.21297
		69.4766	2.99884	86.1107	1.88674	85.9766	1.17703
		69.5317	5.57823	86.1796	1.87983	86.0448	1.16793
		69.5868	6.19849	86.2479	1.88333	86.1129	1.16485
		69.6419	6.02849	86.3162	1.87837	86.1811	1.18858
		69.697	5.21426	86.3845	1.87944	86.2493	1.22543
		69.7521	4.82461	86.4528	1.8969	86.3175	1.24325
		69.8072	4.35067	86.5211	1.87064	86.3857	1.16708
		69.8623	4.1348	86.5894	1.8908	86.4539	1.198
		69.9174	3.97596	86.6577	1.82468	86.522	1.18406
		69.9724	3.91523	86.7259	1.90633	86.5902	1.15906
		70.0276	3.97552	86.7942	1.85058	86.6584	1.18204
		70.0826	4.14361	86.8625	1.90754	86.7266	1.18853
		70.1377	4.8524	86.9308	1.9067	86.7948	1.24063
		70.1928	4.35012	86.9991	1.88842	86.8629	1.22727
		70.2479	4.3799	87.0674	1.88758	86.9311	1.20634
		70.303	5.75771	87.1357	1.87911	86.9993	1.17407
		70.3581	2.87617	87.204	1.87986	87.0675	1.17028
		70.4132	2.66399	87.2723	1.88577	87.1357	1.20033
		70.4683	2.61051	87.3405	1.89799	87.2039	1.2337
		70.5234	4.15839	87.4088	1.82942	87.2727	1.24231
		70.5785	6.24178	87.4771	1.84944	87.3409	1.1499
		70.6336	6.66802	87.5454	1.86097	87.4091	1.17574
		70.6887	5.0786	87.6137	1.87075	87.4773	1.17121
		70.7438	4.85019	87.682	1.89615	87.5455	1.1601
		70.7989	4.42473	87.7503	1.85253	87.6136	1.18694
		70.854	4.20411	87.8186	1.90937	87.6818	1.22157
		70.9091	3.95111	87.8868	1.89112	87.75	1.23872
		70.9642	3.95111	87.9551	1.89651	87.8182	1.22783
		71.0193	3.89595	88.0234	1.88949	87.8864	1.19047
		71.0744	4.03377	88.0917	1.88513	87.9545	1.17046
		71.1295	4.65196	88.16	1.8789	88.0227	1.16497
		71.1846	4.56031	88.2283	1.88078	88.0909	1.17389
		71.2397	4.35123	88.2966	1.89167	88.1591	1.20834
		71.2948	5.23909	88.3649	1.904	88.2273	1.23925
		71.3499	3.64951	88.4331	1.83496	88.2955	1.23985
		71.405	2.87163	88.5014	1.84546	88.3636	1.15682
		71.4601	2.84572	88.5697	1.82799	88.4318	1.18549
		71.5152	3.89971	88.638	1.89279	88.5	1.16492
		71.5703	6.49485	88.7063	1.87084	88.5682	1.17408
		71.6253	7.6526	88.7746	1.86991	88.6364	1.17279
		71.6804	5.35456	88.8429	1.92247	88.7045	1.24472
		71.7355	5.53289	88.9112	1.88601	88.7727	1.24041
		71.7906	4.80366	88.9795	1.8859	88.8409	1.22431
		71.8457	4.77869	89.0477	1.87843	88.9091	1.18249
		71.9008	4.0324	89.116	1.87661	88.9773	1.17113
		71.9559	4.10724	89.1843	1.87284	89.0455	1.16737
		72.011	4.04754	89.2526	1.8819	89.1136	1.18156
		72.0661	4.18637	89.3209	1.90026	89.1818	1.21676
		72.1212	4.47135	89.3892	1.88325	89.25	1.24504
		72.1763	4.6368	89.4575	1.84575	89.3182	1.23096
		72.2314	4.24175	89.5258	1.86818	89.3864	1.1815
		72.2865	4.68537	89.594	1.86232	89.4545	1.18974
		72.3416	4.71391	89.6623	1.89606	89.5227	1.174
		72.3967	3.06948	89.7306	1.86378	89.5909	1.18292
		72.4518	2.95956	89.7989	1.89669	89.6591	1.18058
		72.5069	3.2829	89.8672	1.90714	89.7273	1.24811
		72.562	6.02222	89.9355	1.8907	89.7955	1.24174
		72.6171	6.45173	90.0038	1.90248	89.8636	1.22178
		72.6722	6.58008	90.0721	1.88991	89.9318	1.17929
		72.7273	5.47947	90.1404	1.89499	90	1.17061
		72.7824	4.72558	90.2087	1.88079	90.0682	1.16632
		72.8375	4.27495	90.2769	1.89083	90.1364	1.19207
		72.8926	3.90766	90.3452	1.91086	90.2045	1.2271
		72.9477	3.83403	90.4135	1.86156	90.2727	1.24944
		73.0028	3.78121	90.4818	1.85036	90.3409	1.19109
		73.0579	4.0093	90.5501	1.81552	90.4091	1.2146
		73.1129	4.37481	90.6184	1.90721	90.4773	1.19692
		73.168	5.00242	90.6867	1.85909	90.5455	1.17882
		73.2231	4.60813	90.7549	1.90571	90.6136	1.20197
		73.2782	4.59654	90.8232	1.92062	90.6818	1.19058
		73.3333	6.21869	90.8915	1.88774	90.75	1.24862
		73.3884	2.90652	90.9598	1.88285	90.8182	1.23994
		73.4435	2.84572	91.0281	1.87648	90.8864	1.21164
		73.4986	2.91632	91.0964	1.86923	90.9545	1.17813
		73.5537	5.2769	91.1647	1.86983	91.0227	1.17172
		73.6088	5.99236	91.233	1.8864	91.0909	1.17233
		73.6639	5.96774	91.3013	1.90748	91.1591	1.20012
		73.719	5.41855	91.3695	1.82105	91.2273	1.23826
		73.7741	4.85682	91.4378	1.91564	91.2955	1.25253
		73.8292	5.04908	91.5061	1.90352	91.3636	1.15718
		73.8843	3.98699	91.5744	1.88976	91.4318	1.20135
		73.9394	3.96631	91.6427	1.89824	91.5	1.17359
		73.9945	3.96457	91.711	1.8663	91.5682	1.17569
		74.0496	3.93862	91.7793	1.93664	91.6364	1.19121
		74.1047	4.1275	91.8476	1.92165	91.7045	1.22013
		74.1598	4.76598	91.9159	1.91638	91.7727	1.24278
		74.2149	4.46418	91.9841	1.91172	91.8409	1.2389
		74.27	4.64865	92.0524	1.91304	91.9091	1.20126
		74.3251	5.51967	92.1207	1.89941	91.9773	1.18215
		74.3802	3.32131	92.189	1.90393	92.0455	1.1761
		74.4353	2.92107	92.2573	1.90703	92.1136	1.18117
		74.4904	2.82931	92.3256	1.92484	92.1818	1.21017
		74.5455	4.3379	92.3939	1.85608	92.25	1.24502
		74.6005	7.25592	92.4621	1.89485	92.3182	1.25098
		74.6556	6.85585	92.5304	1.89292	92.3864	1.16055
		74.7107	5.51157	92.5987	1.90065	92.4545	1.19878
		74.7658	5.39733	92.667	1.90131	92.5227	1.18644
		74.8209	4.98421	92.7353	1.89955	92.5909	1.18551
		74.876	4.28457	92.8036	1.94072	92.6591	1.24213
		74.9311	4.09056	92.8719	1.91866	92.7273	1.24311
		74.9862	4.13285	92.9402	1.91859	92.7955	1.23287
		75.0413	4.20564	93.0085	1.92797	92.8636	1.19458
		75.0964	4.30884	93.0768	1.9162	92.9318	1.17991
		75.1515	4.81447	93.145	1.89847	93	1.17619
		75.2066	4.42706	93.2133	1.90539	93.0682	1.18899
		75.2623	4.40217	93.2816	1.91812	93.1364	1.22201
		75.3174	5.04258	93.3499	1.91454	93.2045	1.25125
		75.3725	3.90808	93.4182	1.86529	93.2727	1.2425
		75.4275	2.9058	93.4865	1.88481	93.3409	1.17353
		75.4826	2.7949	93.5548	1.88195	93.4091	1.19386
		75.5377	3.65405	93.6231	1.89058	93.4773	1.18808
		75.5928	5.68796	93.6913	1.8823	93.5455	1.1813
		75.6479	6.96686	93.7596	1.91719	93.6136	1.17534
		75.703	5.94335	93.8279	1.93192	93.6818	1.2543
		75.7581	5.35079	93.8962	1.9206	93.75	1.24542
		75.8132	4.77162	93.9645	1.92536	93.8182	1.23018
		75.8683	4.75824	94.0328	1.92546	93.8864	1.18944
		75.9234	4.23032	94.1011	1.91617	93.9545	1.17917
		75.9785	4.15988	94.1694	1.90335	94.0227	1.17475
		76.0336	4.113	94.2377	1.91005	94.0909	1.19731
		76.0887	4.15148	94.3059	1.92167	94.1591	1.23202
		76.1438	4.61526	94.3742	1.91309	94.2273	1.25102
		76.1989	4.93903	94.4425	1.87989	94.2955	1.19545
		76.254	4.4288	94.5108	1.87141	94.3636	1.21564
		76.3091	5.45274	94.5791	1.89016	94.4318	1.19655
		76.3642	5.51664	94.6474	1.92233	94.5	1.17543
		76.4193	2.76334	94.7157	1.89068	94.5682	1.19731
		76.4744	2.70196	94.784	1.92267	94.6364	1.19162
		76.5295	3.01141	94.8522	1.95009	94.7045	1.25862
		76.5846	5.70768	94.9205	1.9191	94.7727	1.2451
		76.6397	6.79353	94.9888	1.91425	94.8409	1.2235
		76.6948	6.34611	95.0571	1.91091	94.9091	1.19199
		76.7499	5.59283	95.1254	1.90284	94.9773	1.18614
		76.805	5.16977	95.1937	1.9053	95.0455	1.18608
		76.8601	4.389	95.262	1.9129	95.1136	1.20976
		76.9151	4.36354	95.3303	1.92936	95.1818	1.24618
		76.9702	4.03652	95.3986	1.86946	95.25	1.25883
		77.0253	3.89138	95.4668	1.90625	95.3182	1.1634
		77.0804	3.97464	95.5351	1.8566	95.3864	1.20355
		77.1355	4.45646	95.6034	1.92191	95.4545	1.20197
		77.1906	5.0753	95.6717	1.87008	95.5227	1.19246
		77.2457	4.62045	95.74	1.92281	95.5909	1.1956
		77.3008	5.29605	95.8083	1.94612	95.6591	1.21982
		77.3559	7.6614	95.8766	1.92576	95.7273	1.25671
		77.411	2.95272	95.9449	1.9323	95.7955	1.24394
		77.4661	2.85712	96.0131	1.92911	95.8636	1.21334
		77.5212	5.3868	96.0814	1.90681	95.9318	1.19183
		77.5763	6.6442	96.1497	1.90539	96	1.18669
		77.6314	7.04022	96.218	1.91378	96.0682	1.19282
		77.6865	6.09721	96.2863	1.92508	96.1364	1.22128
		77.7416	6.00228	96.3546	1.84571	96.2045	1.25163
		77.7967	6.33619	96.4229	1.88069	96.2727	1.2619
		77.8518	4.85314	96.4912	1.89006	96.3409	1.16375
		77.9069	4.74776	96.5594	1.90652	96.4091	1.20771
		77.962	4.59654	96.6277	1.92008	96.4773	1.19478
		78.0171	4.68066	96.696	1.89544	96.5455	1.18682
		78.0722	5.07778	96.7643	1.94999	96.6136	1.19511
		78.1273	6.18378	96.8326	1.94697	96.6818	1.25344
		78.1824	4.59013	96.9009	1.93555	96.75	1.26236
		78.2375	5.40888	96.9692	1.93159	96.8182	1.24928
		78.2926	6.31368	97.0375	1.92127	96.8864	1.21024
		78.3477	3.68805	97.1058	1.91399	96.9545	1.19606
		78.4027	3.03313	97.174	1.91822	97.0227	1.19266
		78.4578	3.0082	97.2423	1.926	97.0909	1.20063
		78.513	4.48396	97.3106	1.92612	97.1591	1.2354
		78.568	7.5723	97.3796	1.86608	97.2273	1.25865
		78.6231	8.12811	97.4479	1.87238	97.2955	1.25291
		78.6782	6.22546	97.5162	1.8938	97.3636	1.18058
		78.7333	6.03478	97.5845	1.92475	97.4318	1.21604
		78.7884	6.64577	97.6527	1.91318	97.5	1.19987
		78.8435	5.45668	97.721	1.92476	97.5682	1.19079
		78.8986	5.21515	97.7893	1.95167	97.6364	1.18847
		78.9537	4.97165	97.8576	1.94308	97.7045	1.26917
		79.0088	4.98264	97.9259	1.93439	97.7727	1.26278
		79.0639	4.9452	97.9942	1.91429	97.8409	1.24678
		79.119	5.5503	98.0625	1.91228	97.9091	1.202
		79.1741	4.98579	98.1308	1.9142	97.9773	1.19298
		79.2292	4.69483	98.199	1.92399	98.0455	1.1894
		79.2843	6.01722	98.2673	1.94804	98.1136	1.20714
		79.3394	4.2617	98.3356	1.92616	98.1818	1.24421
		79.3945	2.72601	98.4039	1.88757	98.25	1.26174
		79.4496	2.70095	98.4722	1.90179	98.3182	1.2271
		79.5047	3.32318	98.5405	1.91547	98.3864	1.20777
		79.5598	6.96686	98.6088	1.92761	98.4552	1.19685
		79.6149	7.7507	98.6771	1.88611	98.5234	1.21091
		79.67	6.15064	98.7454	1.94766	98.5916	1.19588
		79.7251	5.82033	98.8136	1.95719	98.6598	1.27147
		79.7802	6.70655	98.8819	1.94104	98.728	1.26111
		79.8353	5.59283	98.9502	1.94312	98.7961	1.23511
		79.8904	5.68143	99.0185	1.94292	98.8643	1.19798
		79.9454	5.70768	99.0868	1.92888	98.9325	1.19136
		80.0006	5.24535	99.1551	1.92209	99.0007	1.19273
		80.0556	5.23464	99.2234	1.93438	99.0689	1.21637
		80.1107	5.82379	99.2917	1.93993	99.1371	1.25174
		80.1658	5.75884	99.3599	1.90983	99.2052	1.26647
		80.2209	4.83772	99.4282	1.95092	99.2734	1.17456
		80.276	5.82727	99.4965	1.90584	99.3416	1.22443
		80.3311	5.72646	99.5648	1.91023	99.4098	1.19387
		80.3862	2.84929	99.6331	1.95181	99.478	1.21245
		80.4413	2.79284	99.7014	1.91192	99.5461	1.21584
		80.4964	3.09902	99.7697	1.95727	99.6143	1.26734
		80.5515	6.62999	99.838	1.96585	99.6825	1.25267
		80.6066	7.23463	99.9062	1.94399	99.7507	1.22215
		80.6617	8.13064	99.9745	1.95236	99.8189	1.19784
		80.7168	6.41073	100.043	1.95683	99.8871	1.19143
		80.7719	6.56006	100.111	1.92614	99.9552	1.1929
		80.827	6.25408	100.179	1.92634	100.023	1.22197
		80.8821	5.5503	100.248	1.94796	100.092	1.2588
		80.9372	6.25134	100.316	1.95758	100.16	1.27095
		80.9923	5.62446	100.384	1.88604	100.228	1.1707
		81.0474	5.40406	100.453	1.89137	100.296	1.21401
		81.1025	6.36318	100.521	1.91279	100.364	1.19604
		81.1576	5.91801	100.589	1.91593	100.433	1.20006
		81.2127	4.83261	100.657	1.94645	100.501	1.2059
		81.2678	5.20196	100.726	1.86648	100.569	1.25292
		81.3229	6.18778	100.794	1.97879	100.637	1.26743
		81.378	3.00241	100.862	1.9575	100.705	1.24889
		81.4331	2.6829	100.931	1.94753	100.773	1.2087
		81.4882	2.64296	100.999	1.93308	100.842	1.19386
		81.5433	4.48636	101.067	1.93316	100.91	1.19139
		81.5983	7.96785	101.135	1.93277	100.978	1.19725
		81.6534	7.68128	101.204	1.92657	101.046	1.23266
		81.7085	5.96039	101.272	1.94453	101.114	1.25767
		81.7636	6.3689	101.34	1.94945	101.183	1.25916
		81.8187	6.09979	101.409	1.85246	101.251	1.17523
		81.8738	4.63483	101.477	1.93222	101.319	1.20302
		81.9289	4.4253	101.545	1.94531	101.387	1.18263
		81.984	4.32468	101.613	1.96813	101.455	1.18987
		82.0391	4.33735	101.682	1.91832	101.523	1.19037
		82.0942	4.62632	101.75	1.94769	101.592	1.26384
		82.1493	6.97393	101.818	1.97138	101.66	1.25987
		82.2044	4.83553	101.887	1.95791	101.728	1.24544
		82.2595	4.69551	101.955	1.95615	101.796	1.20884
		82.3146	5.80309	102.023	1.95998	101.864	1.1992
		82.3697	3.72994	102.091	1.95883	101.933	1.19511
		82.4248	3.03313	102.16	1.95007	102.001	1.20673
		82.4799	2.9229	102.228	1.9471	102.069	1.24236
		82.535	4.56787	102.296	1.95673	102.137	1.26222
		82.5901	6.90216	102.365	1.93104	102.205	1.22663
		82.6452	7.93904	102.433	1.89216	102.273	1.20872
		82.7003	6.69687	102.501	1.91177	102.342	1.20181
		82.7554	6.38038	102.569	1.92546	102.41	1.18722
		82.8105	5.23198	102.638	1.93917	102.478	1.20669
		82.8656	4.47554	102.706	1.9201	102.546	1.19886
		82.9207	4.258	102.774	1.95667	102.614	1.2676
		82.9758	4.2937	102.843	1.98684	102.683	1.25838
		83.0309	4.13871	102.911	1.95994	102.751	1.23455
		83.0859	4.19547	102.979	1.96528	102.819	1.19839
		83.1411	5.1741	103.047	1.94628	102.887	1.18899
		83.1961	5.12537	103.116	1.93917	102.955	1.18663
		83.2512	4.6447	103.184	1.94991	103.023	1.21225
		83.3063	5.13554	103.252	1.9702	103.092	1.24711
		83.3614	5.18363	103.321	1.95521	103.16	1.26958
		83.4165	2.82898	103.389	1.91056	103.228	1.18387
		83.4716	2.80651	103.457	1.94575	103.296	1.22266
		83.5267	3.44737	103.526	1.928	103.364	1.20648
		83.5818	6.99706	103.594	1.93606	103.433	1.2192
		83.6369	8.84425	103.662	1.95592	103.501	1.21576
		83.692	6.42092	103.73	1.91628	103.569	1.26374
		83.7471	6.49785	103.799	1.97845	103.637	1.25069
		83.8022	5.89887	103.867	1.99187	103.705	1.22219
		83.8573	7.3747	103.935	1.96936	103.773	1.19207
		83.9124	6.79021	104.004	1.956	103.842	1.18411
		83.9675	7.10613	104.072	1.94432	103.91	1.18813
		84.0226	7.21347	104.14	1.94315	103.978	1.21867
		84.0777	7.35259	104.208	1.94531	104.046	1.25641
		84.1328	7.43171	104.277	1.96568	104.114	1.27071
		84.1879	5.90244	104.345	1.96247	104.183	1.17116
		84.243	4.72145	104.413	1.89093	104.251	1.21528
		84.2986	5.52373	104.482	1.96102	104.319	1.19958
		84.3537	6.66642	104.55	1.89179	104.387	1.1912
		84.4088	2.74681	104.618	1.92154	104.455	1.21682
		84.4639	2.64914	104.686	1.96319	104.523	1.25567
		84.519	2.84202	104.755	1.92062	104.592	1.26546
		84.5741	6.33761	104.823	1.99365	104.66	1.24883
		84.6292	8.17893	104.891	1.97812	104.728	1.21104
		84.6843	7.63726	104.96	1.95955	104.796	1.19184
		84.7394	7.28912	105.028	1.95338	104.864	1.19737
		84.7945	7.14337	105.096	1.95031	104.933	1.22887
		84.8496	5.88461	105.164	1.94889	105.001	1.26274
		84.9047	4.43172	105.233	1.95321	105.069	1.26749
		84.9598	4.58757	105.301	1.97432	105.137	1.18349
		85.0149	4.62306	105.369	1.95299	105.205	1.23151
		85.07	4.31538	105.438	1.90948	105.273	1.20982
		85.1251	4.60104	105.506	1.93819	105.342	1.20211
		85.1802	6.61587	105.574	1.90355	105.41	1.20273
		85.2353	4.83918	105.642	1.9026	105.478	1.27096
		85.2904	5.66733	105.711	1.94969	105.546	1.27186
		85.3454	6.37319	105.779	1.94488	105.614	1.25062
		85.4005	3.27799	105.847	1.98591	105.683	1.21419
		85.4557	2.88494	105.916	1.98407	105.751	1.20359
		85.5107	5.2769	105.984	1.96134	105.819	1.19745
		85.5658	7.91049	106.052	1.95989	105.887	1.20876
		85.6209	8.083	106.12	1.94563	105.955	1.24624
		85.676	6.53867	106.189	1.94244	106.023	1.27435
		85.7311	6.01598	106.257	1.95414	106.092	1.24799
		85.7862	5.57823	106.325	1.96624	106.16	1.19709
		85.8413	4.71391	106.394	1.95937	106.228	1.20883
		85.8964	4.55905	106.462	1.9247	106.296	1.17193
		85.9515	4.67528	106.53	1.93053	106.364	1.21525
		86.0066	4.64932	106.598	1.92114	106.433	1.19681
		86.0617	4.66992	106.667	1.93663	106.501	1.27453
		86.1168	5.90842	106.735	1.9155	106.569	1.26241
		86.1719	5.57823	106.803	1.94793	106.637	1.24454
		86.227	5.12622	106.872	1.97513	106.705	1.20774
		86.2821	5.91201	106.94	1.97759	106.773	1.19953
		86.3372	3.87611	107.008	1.95195	106.842	1.19434
		86.3923	2.8692	107.076	1.96714	106.91	1.2133
		86.4474	2.89952	107.145	1.95513	106.978	1.25157
		86.5025	3.82489	107.213	1.94524	107.046	1.26923
		86.5576	7.34859	107.281	1.96143	107.114	1.19906
		86.6127	8.25128	107.35	1.95953	107.183	1.23537
		86.6678	8.57009	107.418	1.94258	107.251	1.20103
		86.7229	7.13029	107.486	1.92804	107.319	1.18618
		86.778	7.08215	107.555	1.93937	107.387	1.22015
		86.8331	4.62828	107.623	1.93894	107.455	1.20445
		86.8881	4.23914	107.691	1.95393	107.523	1.27998
		86.9433	4.3799	107.759	1.92785	107.592	1.26219
		86.9984	4.2538	107.828	1.97161	107.66	1.23881
		87.0534	4.33956	107.896	1.99532	107.728	1.20988
		87.1085	5.25611	107.964	1.96279	107.796	1.20022
		87.1636	5.98741	108.033	1.95303	107.864	1.1974
		87.2187	5.13894	108.101	1.94887	107.933	1.22484
		87.2738	6.04992	108.169	1.95043	108.001	1.25984
		87.3289	6.49485	108.237	1.95016	108.069	1.27274
		87.384	3.17377	108.306	1.96751	108.137	1.16765
		87.4391	3.16094	108.374	1.97547	108.205	1.22247
		87.4942	3.59658	108.442	1.92323	108.273	1.2055
		87.5493	7.30883	108.511	1.97003	108.342	1.19223
		87.6044	8.04336	108.58	1.89941	108.41	1.22072
		87.6595	9	108.648	1.88738	108.478	1.23547
		87.7146	6.93347	108.716	1.96134	108.546	1.2701
		87.7697	6.75381	108.784	1.93232	108.614	1.25715
		87.8248	4.86571	108.853	2.00648	108.683	1.22323
		87.8799	4.291	108.921	1.98844	108.751	1.20099
		87.935	4.3529	108.989	1.96274	108.819	1.19399
		87.9901	4.22669	109.058	1.96246	108.887	1.19752
		88.0452	5.06379	109.126	1.96413	108.955	1.23246
		88.1003	6.59715	109.194	1.95511	109.023	1.26501
		88.1554	5.23642	109.262	1.94665	109.092	1.26469
		88.2105	5.84933	109.331	1.97241	109.16	1.1708
		88.2656	5.69342	109.399	1.96666	109.228	1.22452
		88.3207	3.31543	109.467	1.88501	109.296	1.20574
		88.3758	3.09662	109.536	1.94517	109.364	1.21257
		88.4309	3.28083	109.604	1.93072	109.433	1.26794
		88.486	6.619	109.672	1.94335	109.501	1.26833
		88.541	7.8494	109.74	1.95986	109.569	1.2531
		88.5961	8.21234	109.809	1.93569	109.638	1.21613
		88.6512	6.29134	109.877	2.00729	109.706	1.20178
		88.7063	6.20118	109.945	1.98292	109.774	1.19732
		88.7614	5.35456	110.014	1.95896	109.842	1.20692
		88.8165	4.24907	110.082	1.95155	109.91	1.24254
		88.8716	4.25169	110.15	1.94784	109.979	1.26842
		88.9267	4.18738	110.218	1.95669	110.047	1.25206
		88.9818	4.23187	110.287	1.96337	110.115	1.19057
		89.0369	4.47974	110.355	1.94751	110.183	1.22216
		89.092	6.19714	110.423	1.9136	110.251	1.20325
		89.1471	5.16633	110.492	1.95013	110.32	1.20456
		89.2022	5.43607	110.56	1.94187	110.388	1.19733
		89.2573	6.20387	110.628	1.97952	110.456	1.2723
		89.3124	3.69885	110.696	1.9439	110.524	1.26348
		89.3675	2.82831	110.765	1.95838	110.592	1.24634
		89.4226	2.76891	110.833	1.98333	110.66	1.20256
		89.4777	4.71322	110.901	1.9705	110.729	1.19133
		89.5328	7.89629	110.97	1.96163	110.797	1.18663
		89.5879	8.65351	111.038	1.96143	110.865	1.20984
		89.643	6.6808	111.106	1.9601	110.933	1.24889
		89.6981	6.676	111.174	1.94541	111.001	1.26622
		89.7532	6.13226	111.243	1.95909	111.07	1.212
		89.8083	4.97557	111.311	1.96578	111.138	1.22833
		89.8634	4.62763	111.379	1.95052	111.206	1.21036
		89.9185	4.44169	111.448	1.9391	111.274	1.18904
		89.9736	4.64074	111.516	1.91739	111.342	1.21826
		90.0286	6.47395	111.584	1.90814	111.41	1.19759
		90.0837	6.42092	111.652	1.975	111.479	1.27216
		90.1388	5.23108	111.721	1.90706	111.547	1.26043
		90.1939	6.19849	111.789	1.97877	111.615	1.23741
		90.249	4.45646	111.857	1.99073	111.683	1.20028
		90.3041	3.01907	111.926	1.96155	111.751	1.19146
		90.3592	2.89969	111.994	1.95568	111.82	1.18742
		90.4143	3.82528	112.062	1.94583	111.888	1.21892
		90.4694	7.33662	112.131	1.95027	111.956	1.25705
		90.5245	8.37068	112.199	1.94706	112.024	1.26982
		90.5796	7.78708	112.267	1.96099	112.092	1.16895
		90.6347	8.19943	112.335	1.9679	112.16	1.22497
		90.6898	7.22307	112.404	1.93418	112.229	1.20425
		90.7449	4.70503	112.472	1.95525	112.297	1.20165
		90.8	4.16236	112.54	1.92985	112.365	1.2302
		90.8551	4.23914	112.609	1.91107	112.433	1.22771
		90.9102	4.10916	112.677	1.97796	112.501	1.26654
		90.9653	4.08819	112.745	1.89872	112.57	1.25881
		91.0204	5.01999	112.813	1.99905	112.638	1.22542
		91.0755	6.18111	112.882	1.99187	112.706	1.19671
		91.1306	4.89335	112.95	1.96099	112.774	1.19017
		91.1857	5.75098	113.018	1.95529	112.842	1.19356
		91.2408	6.86437	113.087	1.95053	112.91	1.22895
		91.2959	3.05219	113.155	1.94798	112.979	1.26534
		91.351	2.88688	113.223	1.94491	113.047	1.26864
		91.4061	3.29564	113.291	1.96508	113.115	1.17135
		91.4612	6.55393	113.36	1.96493	113.183	1.20005
		91.5162	8.50524	113.428	1.88111	113.251	1.17714
		91.5713	8.88723	113.496	1.99485	113.32	1.1761
		91.6265	7.64821	113.565	1.97341	113.388	1.21465
		91.6815	7.8494	113.633	1.94666	113.456	1.26017
		91.7366	6.56313	113.701	1.9528	113.524	1.26375
		91.7917	4.81953	113.769	1.94658	113.592	1.25384
		91.8468	5.1466	113.838	2.01546	113.66	1.21346
		91.9019	5.05071	113.906	1.98228	113.729	1.19637
		91.957	4.73525	113.974	1.9659	113.797	1.19051
		92.0121	5.11862	114.043	1.95945	113.865	1.20164
		92.0672	7.33063	114.111	1.94197	113.933	1.23548
		92.1223	5.1296	114.179	1.94212	114.001	1.26407
		92.1774	5.51157	114.247	1.95349	114.07	1.25736
		92.2325	7.06202	114.316	1.98385	114.138	1.18376
		92.2876	3.22736	114.384	1.97169	114.206	1.20117
		92.3427	2.84151	114.452	1.91259	114.274	1.18266
		92.3978	2.83648	114.521	1.93787	114.342	1.20979
		92.4529	5.86809	114.589	1.93606	114.41	1.19846
		92.508	8.67685	114.657	1.96856	114.479	1.27123
		92.5631	9.39684	114.725	1.95463	114.547	1.26254
		92.6182	7.3466	114.794	1.95236	114.615	1.24596
		92.6733	7.60244	114.862	1.99046	114.683	1.20483
		92.7284	6.85245	114.93	1.98055	114.751	1.19477
		92.7835	6.98102	114.999	1.95259	114.82	1.18978
		92.8386	7.2911	115.067	1.9552	114.888	1.20871
		92.8937	7.62852	115.135	1.94912	114.956	1.24581
		92.9488	6.95275	115.203	1.94467	115.024	1.27149
		93.0039	5.79395	115.272	1.9468	115.092	1.22097
		93.0589	7.14337	115.34	1.98097	115.16	1.22212
		93.1141	5.93246	115.408	1.95415	115.229	1.21499
		93.1692	5.46062	115.477	1.92637	115.297	1.20217
		93.2242	6.69847	115.545	1.9196	115.365	1.22555
		93.2793	3.8972	115.613	1.93486	115.433	1.20705
		93.335	2.93732	115.681	1.98947	115.501	1.27286
		93.3901	2.90472	115.75	1.92335	115.57	1.26324
		93.4452	4.26752	115.818	1.98645	115.638	1.23588
		93.5003	7.51912	115.886	2.00078	115.706	1.19882
		93.5554	8.18918	115.955	1.983	115.774	1.19139
		93.6105	7.88686	116.023	1.95987	115.842	1.18832
		93.6656	6.88838	116.091	1.95455	115.91	1.21509
		93.7207	6.95098	116.16	1.95269	115.979	1.25433
		93.7758	6.79021	116.228	1.94967	116.047	1.27011
		93.8308	6.17977	116.296	1.96517	116.115	1.17812
		93.8859	6.40637	116.364	1.97761	116.183	1.235
		93.9411	6.54324	116.433	1.93801	116.251	1.21043
		93.9961	6.51138	116.501	1.95236	116.32	1.20422
		94.0512	7.99205	116.569	1.94779	116.388	1.24122
		94.1063	6.09979	116.638	1.96663	116.456	1.22701
		94.1614	5.18972	116.706	1.99618	116.524	1.27248
		94.2165	6.81528	116.774	1.94819	116.592	1.26314
		94.2716	5.60755	116.842	1.9796	116.66	1.22956
		94.3267	3.64465	116.911	2.00433	116.729	1.19925
		94.3818	3.57995	116.979	1.98612	116.797	1.19303
		94.4369	4.09673	117.047	1.96865	116.865	1.19455
		94.492	7.35259	117.116	1.96736	116.933	1.22678
		94.5471	8.03108	117.184	1.95073	117.001	1.26869
		94.6022	7.66581	117.252	1.95281	117.07	1.27501
		94.6573	6.86949	117.32	1.98461	117.138	1.17344
		94.7124	6.619	117.389	1.97677	117.206	1.22371
		94.7675	4.65461	117.457	1.93031	117.274	1.1993
		94.8226	4.14754	117.525	1.9675	117.342	1.20361
		94.8777	4.21177	117.594	1.92306	117.41	1.22838
		94.9328	4.14459	117.662	1.94537	117.479	1.26127
		94.9879	4.22411	117.73	1.98855	117.547	1.27435
		95.043	4.80582	117.798	1.93516	117.615	1.25943
		95.0981	6.34753	117.867	1.99811	117.683	1.21631
		95.1532	5.42146	117.935	1.9916	117.751	1.19531
		95.2083	5.85753	118.003	1.97748	117.82	1.19079
		95.2634	6.79854	118.072	1.96321	117.888	1.20008
		95.3185	3.37635	118.14	1.95039	117.956	1.2352
		95.3735	3.22835	118.208	1.94927	118.024	1.27569
		95.4287	3.43465	118.276	1.95225	118.092	1.26474
		95.4838	6.91778	118.345	1.97767	118.16	1.17826
		95.5388	7.8401	118.413	1.97468	118.229	1.21694
		95.5939	8.19687	118.481	1.9219	118.297	1.19535
		95.649	7.28717	118.55	1.95934	118.365	1.20453
		95.7041	6.97747	118.618	1.92978	118.433	1.20526
		95.7592	5.33955	118.686	1.93053	118.501	1.27341
		95.8143	4.44464	118.754	1.97032	118.57	1.2695
		95.8694	4.44935	118.823	1.9562	118.638	1.25198
		95.9245	4.51803	118.891	2.00383	118.706	1.20307
		95.9796	4.42939	118.959	2.00474	118.774	1.19145
		96.0347	4.71459	119.028	1.96373	118.842	1.18673
		96.0898	6.72275	119.096	1.95478	118.91	1.20506
		96.1449	5.79623	119.164	1.94883	118.979	1.2448
		96.2	5.44585	119.232	1.93722	119.047	1.27749
		96.2551	6.2692	119.301	1.95486	119.115	1.24164
		96.3102	3.96544	119.369	1.97837	119.183	1.21189
		96.3653	3.39101	119.437	1.97839	119.251	1.22007
		96.4204	5.73312	119.506	1.89622	119.32	1.20834
		96.4755	8.70916	119.574	1.95275	119.388	1.22175
		96.5306	8.91825	119.642	1.92096	119.456	1.20603
		96.5857	7.73715	119.71	1.97593	119.524	1.27564
		96.6408	7.30488	119.779	1.94894	119.592	1.27333
		96.6959	7.09136	119.848	1.95258	119.66	1.24811
		96.751	6.60493	119.916	1.98641	119.729	1.20863
		96.8061	6.34328	119.984	1.99632	119.797	1.19993
		96.8612	6.41945	120.053	1.95627	119.865	1.19649
		96.9163	6.10625	120.121	1.94521	119.933	1.22205
		96.9714	6.22411	120.189	1.94521	120.001	1.25941
		97.0264	7.22691	120.257	1.93744	120.07	1.27897
		97.0815	6.20252	120.326	1.96081	120.138	1.1866
		97.1366	5.7701	120.394	1.97081	120.206	1.21206
		97.1917	5.99112	120.462	1.96508	120.274	1.18603
		97.2468	4.37142	120.531	1.92426	120.342	1.17286
		97.3019	3.26213	120.599	1.95	120.41	1.2286
		97.357	3.15793	120.667	1.9397	120.479	1.22195
		97.4121	4.35067	120.736	1.98896	120.547	1.27823
		97.4672	9	120.804	1.92725	120.615	1.26597
		97.5223	9.17201	120.872	1.98238	120.683	1.23353
		97.5774	8.62743	120.94	1.99587	120.751	1.2024
		97.6325	7.21924	121.009	1.97894	120.82	1.19544
		97.6876	6.85074	121.077	1.95853	120.888	1.19527
		97.7427	6.74724	121.145	1.95381	120.957	1.22636
		97.7978	6.72114	121.214	1.94832	121.025	1.26542
		97.8529	6.60025	121.282	1.95816	121.093	1.28211
		97.908	6.88493	121.35	1.97599	121.161	1.17897
		97.9631	6.19983	121.418	1.9857	121.229	1.20927
		98.0182	6.63472	121.487	1.929	121.297	1.1899
		98.0733	6.55087	121.555	1.95986	121.366	1.18811
		98.1284	5.4745	121.623	1.93962	121.434	1.23193
		98.1835	5.51866	121.692	1.94213	121.502	1.25549
		98.2386	6.05373	121.76	2.01102	121.57	1.27566
		98.2937	3.66107	121.828	1.90849	121.638	1.25924
		98.3488	3.64708	121.896	1.98636	121.707	1.22246
		98.4039	4.0633	121.965	1.9826	121.775	1.20138
		98.459	7.84241	122.033	1.97255	121.843	1.19525
		98.514	8.57009	122.101	1.95169	121.911	1.20152
		98.5691	9.88967	122.17	1.94733	121.979	1.23543
		98.6242	8.67685	122.238	1.94606	122.047	1.26776
		98.6793	7.03839	122.306	1.94766	122.116	1.27387
		98.7344	6.23496	122.374	1.97041	122.184	1.17911
		98.7895	5.79281	122.443	1.97239	122.252	1.20497
		98.8446	6.95098	122.511	1.90085	122.32	1.20622
		98.8997	7.04565	122.579	1.98407	122.388	1.20119
		98.9548	6.19983	122.648	1.97978	122.457	1.22022
		99.0099	5.70548	122.716	1.97895	122.525	1.2757
		99.065	7.40511	122.784	1.98301	122.593	1.27433
		99.1201	6.12965	122.852	1.93776	122.661	1.25703
		99.1752	5.93487	122.921	1.9941	122.729	1.21383
		99.2303	6.64894	122.989	1.98784	122.797	1.19961
		99.2854	3.62363	123.057	1.97913	122.866	1.19486
		99.3405	3.72441	123.126	1.95681	122.934	1.20943
		99.3956	7.23463	123.194	1.94818	123.002	1.24624
		99.4507	8.21234	123.262	1.94613	123.07	1.27626
		99.5058	9.00956	123.33	1.95584	123.138	1.25981
		99.5609	7.63069	123.399	1.97128	123.207	1.20284
		99.616	6.418	123.467	1.97592	123.275	1.21836
		99.6711	7.24818	123.535	1.91814	123.343	1.22141
		99.7262	5.58865	123.604	1.92361	123.411	1.21255
		99.7813	5.34048	123.672	1.93816	123.479	1.28696
		99.8364	5.36399	123.74	1.9872	123.547	1.27185
		99.8915	5.37917	123.808	1.947	123.616	1.24803
		99.9466	5.65653	123.877	1.94432	123.684	1.20755
		100.002	6.6728	123.945	1.9857	123.752	1.19888
		100.057	6.83381	124.013	2.00487	123.82	1.19567
		100.112	5.84817	124.082	1.96958	123.888	1.22155
		100.167	6.10366	124.15	1.9824	123.957	1.25666
		100.222	4.20717	124.218	1.98254	124.025	1.27487
		100.277	3.49681	124.286	1.9726	124.093	1.20626
		100.332	3.46775	124.355	1.9724	124.161	1.22978
		100.387	5.40695	124.423	1.9791	124.229	1.19372
		100.442	7.07299	124.491	1.97542	124.297	1.17472
		100.498	7.68795	124.56	1.90609	124.366	1.22814
		100.553	7.85639	124.628	1.98176	124.434	1.21655
		100.608	6.70816	124.696	1.97004	124.502	1.28102
		100.663	6.05245	124.764	2.01862	124.57	1.26786
		100.718	4.85978	124.833	1.90976	124.638	1.24111
		100.773	5.02481	124.901	1.97581	124.707	1.21102
		100.828	4.93518	124.969	1.98955	124.775	1.20366
		100.883	4.57484	125.038	1.97869	124.843	1.20143
		100.938	4.7794	125.106	1.9713	124.911	1.22699
		100.993	6.07537	125.174	1.97738	124.979	1.26525
		101.048	6.38038	125.243	1.97098	125.047	1.2762
		101.104	6.08691	125.311	1.96361	125.116	1.17534
		101.159	7.08215	125.379	1.97515	125.184	1.21807
		101.214	5.20898	125.447	1.98571	125.252	1.20953
		101.269	3.80444	125.516	1.94184	125.32	1.20276
		101.324	3.6752	125.584	1.97946	125.388	1.22912
		101.379	4.9483	125.652	1.96851	125.457	1.23563
		101.434	8.39229	125.721	1.94791	125.525	1.27972
		101.489	10.2234	125.789	2.00298	125.593	1.26424
		101.544	8.79266	125.857	1.95051	125.661	1.23271
		101.599	8.94323	125.925	2.01199	125.729	1.20751
		101.655	9.04794	125.994	2.01187	125.797	1.20107
		101.71	6.53562	126.062	1.99843	125.866	1.20294
		101.765	5.5217	126.13	1.99074	125.934	1.23657
		101.82	5.52474	126.199	1.99161	126.002	1.27362
		101.875	5.44782	126.267	1.96969	126.07	1.28079
		101.93	5.49847	126.335	1.97114	126.138	1.17938
		101.985	6.56161	126.403	1.98075	126.207	1.20845
		102.04	9.53919	126.472	1.97962	126.275	1.19784
		102.095	6.66323	126.54	1.93473	126.343	1.19739
		102.15	6.45911	126.608	1.9945	126.411	1.22772
		102.206	7.04928	126.677	1.95239	126.479	1.26653
		102.261	3.73217	126.745	1.94895	126.547	1.27863
		102.316	3.75496	126.813	1.98667	126.616	1.26426
		102.371	4.40619	126.881	1.97095	126.684	1.22143
		102.426	8.46628	126.95	2.00563	126.752	1.20266
		102.482	9.99285	127.018	2.01071	126.82	1.19713
		102.537	9.77352	127.086	2.01102	126.888	1.20588
		102.592	8.68854	127.155	1.99984	126.957	1.24488
		102.647	9	127.223	1.9946	127.025	1.2752
		102.702	8.49407	127.291	1.99654	127.093	1.2713
		102.757	7.76428	127.359	1.98388	127.161	1.18887
		102.812	8.58149	127.428	2.0071	127.229	1.20901
		102.867	8.46907	127.496	1.9918	127.297	1.19178
		102.922	8.3572	127.564	1.93611	127.366	1.21704
		102.977	8.33844	127.633	1.95433	127.434	1.21725
		103.033	9.94096	127.701	1.94089	127.502	1.27961
		103.088	6.37606	127.769	1.95329	127.57	1.27885
		103.143	6.92648	127.837	1.9672	127.638	1.25743
		103.198	7.67465	127.906	1.94773	127.707	1.20621
		103.253	3.48143	127.974	2.01787	127.775	1.19574
		103.308	3.5027	128.042	2.01147	127.843	1.19404
		103.363	6.3518	128.111	1.98391	127.911	1.21361
		103.418	8.3599	128.179	1.9905	127.979	1.25821
		103.473	10.4484	128.247	1.98735	128.048	1.28387
		103.528	8.90272	128.315	1.97336	128.116	1.23075
		103.583	7.95583	128.384	1.9791	128.184	1.22382
		103.639	9.00636	128.452	1.9893	128.252	1.18487
		103.694	8.03355	128.52	1.99458	128.32	1.18687
		103.749	8.43321	128.589	1.92319	128.388	1.23118
		103.804	8.91825	128.657	1.96147	128.457	1.21655
		103.859	8.46075	128.725	1.94098	128.525	1.28508
		103.914	5.92161	128.793	1.99092	128.593	1.27859
		103.969	8.16361	128.862	1.95439	128.661	1.24811
		104.024	6.95098	128.93	1.99851	128.729	1.21065
		104.079	6.22546	128.998	2.03308	128.798	1.20298
		104.134	7.0895	129.067	2.00568	128.866	1.20076
		104.19	4.64271	129.135	1.97499	128.934	1.22307
		104.245	3.80834	129.203	1.96734	129.002	1.26951
		104.3	3.82133	129.272	1.96914	129.07	1.29016
		104.355	5.96284	129.34	1.96443	129.138	1.18835
		104.41	8.43321	129.408	1.97655	129.207	1.22674
		104.465	9.03191	129.476	1.98207	129.275	1.20406
		104.52	8.51363	129.545	1.98175	129.343	1.19978
		104.575	7.97025	129.613	1.96182	129.411	1.24336
		104.63	6.79686	129.681	1.91445	129.479	1.23982
		104.685	5.49146	129.75	1.93286	129.548	1.28244
		104.74	5.4273	129.818	1.9908	129.616	1.26987
		104.796	5.42243	129.886	1.96233	129.684	1.234
		104.851	5.25162	129.954	2.01276	129.752	1.20584
		104.906	5.40021	130.023	2.01082	129.82	1.20084
		104.961	5.97264	130.091	2.00159	129.888	1.20185
		105.016	7.00958	130.159	1.9813	129.957	1.2315
		105.071	5.65546	130.228	2.00266	130.025	1.27765
		105.126	6.02348	130.296	1.98136	130.093	1.28877
		105.181	5.0088	130.364	1.97719	130.161	1.18714
		105.236	3.96588	130.432	1.99111	130.229	1.20195
		105.291	3.77393	130.501	1.99851	130.298	1.19682
		105.347	4.57802	130.569	1.96024	130.366	1.19354
		105.402	8.36258	130.637	1.9877	130.434	1.23154
		105.457	8.9495	130.706	1.98218	130.502	1.27225
		105.512	7.91285	130.774	1.95817	130.57	1.28062
		105.567	7.8401	130.842	2.00137	130.638	1.26199
		105.622	7.52968	130.911	1.93894	130.707	1.22031
		105.677	5.56784	130.979	2.00878	130.775	1.20172
		105.732	5.43998	131.048	2.03151	130.843	1.19829
		105.787	5.40984	131.116	2.00628	130.911	1.20614
		105.842	5.28144	131.184	1.97454	130.979	1.24266
		105.898	5.2231	131.253	1.9715	131.048	1.2784
		105.953	5.439	131.321	1.96744	131.116	1.27614
		106.008	7.0602	131.389	1.97068	131.184	1.19211
		106.063	6.04992	131.457	2.00753	131.252	1.22066
		106.118	6.17313	131.526	1.99362	131.32	1.21626
		106.173	6.8136	131.594	1.92804	131.388	1.21026
		106.228	3.65266	131.662	1.99727	131.457	1.2197
		106.283	3.54765	131.731	1.99116	131.525	1.27905
		106.338	3.78659	131.799	1.97906	131.593	1.28166
		106.393	7.19628	131.867	1.98364	131.661	1.25955
		106.448	9.2659	131.935	1.98868	131.729	1.21388
		106.504	8.86263	132.004	2.03827	131.798	1.20068
		106.559	7.10982	132.072	2.01521	131.866	1.19643
		106.614	6.95275	132.14	2.00506	131.935	1.21162
		106.669	7.01137	132.209	1.98492	132.003	1.24838
		106.724	5.32743	132.277	1.98091	132.071	1.28148
		106.779	5.90722	132.345	1.98209	132.139	1.25141
		106.834	5.33581	132.413	1.97615	132.207	1.22165
		106.889	5.67273	132.482	2.01557	132.275	1.23153
		106.944	7.95103	132.55	1.99197	132.344	1.20748
		106.999	6.24178	132.618	1.9276	132.412	1.22603
		107.055	6.74561	132.687	1.94003	132.48	1.21444
		107.11	6.66323	132.755	1.99443	132.548	1.28743
		107.165	4.31483	132.823	1.98383	132.616	1.27616
		107.22	3.67485	132.891	1.9648	132.685	1.25165
		107.275	3.73848	132.96	2.01599	132.753	1.21473
		107.33	6.70009	133.028	2.00341	132.821	1.20511
		107.385	8.61014	133.096	2.00341	132.889	1.20503
		107.44	10.484	133.165	2.00482	132.957	1.22759
		107.495	9.69022	133.233	1.9898	133.025	1.26284
		107.55	9.21867	133.301	1.98199	133.094	1.28221
		107.606	9.71657	133.369	1.98331	133.162	1.18447
		107.661	9.2659	133.438	1.99696	133.23	1.23409
		107.716	10.3562	133.506	1.98502	133.298	1.2082
		107.771	10.3911	133.574	1.94632	133.366	1.21361
		107.826	10.3519	133.643	1.97282	133.435	1.24075
		107.881	10.2108	133.711	1.96464	133.503	1.23533
		107.936	10.7833	133.779	2.02147	133.571	1.28295
		107.991	7.48762	133.847	1.95068	133.639	1.27232
		108.046	6.86096	133.916	2.00631	133.707	1.23664
		108.101	7.2852	133.984	2.03168	133.775	1.20877
		108.156	4.79221	134.052	2.02728	133.844	1.20059
		108.212	3.51081	134.121	1.97751	133.912	1.20019
		108.267	3.49805	134.189	1.96948	133.98	1.232
		108.322	5.23286	134.257	1.97373	134.048	1.27465
		108.377	8.8108	134.326	1.97362	134.116	1.28817
		108.432	9.70903	134.394	1.98771	134.185	1.18605
		108.487	9.81187	134.462	2.00465	134.253	1.21499
		108.542	8.5644	134.53	1.96984	134.321	1.20284
		108.597	8.81988	134.599	1.99885	134.389	1.20838
		108.652	6.77692	134.667	1.97547	134.457	1.24584
		108.707	8.29593	134.735	1.97673	134.525	1.2706
		108.763	8.1866	134.804	2.02194	134.594	1.28526
		108.818	6.58783	134.872	1.93501	134.662	1.26568
		108.873	5.92763	134.94	2.01639	134.73	1.22407
		108.928	7.73715	135.008	2.03981	134.798	1.20366
		108.983	7.99446	135.077	2.01008	134.866	1.19886
		109.038	6.33478	135.145	2.00977	134.935	1.20479
		109.093	7.4523	135.213	2.0112	135.003	1.24063
		109.148	6.55241	135.282	1.98372	135.071	1.28066
		109.203	3.99498	135.35	1.98864	135.139	1.28033
		109.258	3.88022	135.418	2.01591	135.207	1.19024
		109.314	4.49181	135.486	2.01083	135.275	1.19213
		109.369	8.37876	135.555	1.8926	135.344	1.19476
		109.424	9.2659	135.623	1.98678	135.412	1.20859
		109.479	9.80804	135.691	1.97377	135.48	1.21566
		109.534	9.50317	135.76	2.00775	135.548	1.28285
		109.589	8.82294	135.828	2.01934	135.616	1.27877
		109.644	8.98098	135.896	1.96217	135.685	1.25912
		109.699	7.92951	135.964	2.02867	135.753	1.21583
		109.754	7.8401	136.033	2.02923	135.821	1.20534
		109.809	6.80689	136.101	2.00857	135.889	1.20061
		109.864	8.09798	136.169	2.00921	135.957	1.21334
		109.92	8.78963	136.238	2.00243	136.025	1.2504
		109.975	5.94214	136.306	1.97447	136.094	1.27698
[truncated: 16,157 more rows]

[truncated: 20 more sheets: Figure 3g, Figure 3h, Figure 3i, Figure 3j, Figure 3k, Figure 4b, Figure 4c, Figure 4d, Figure 4e, Figure 4f, Figure 5b, Figure 5d, Figure 5f, Figure 5g, Supplementary Figure 1a, Supplementary Figure 12, Supplementary Figure 13, Supplementary Figure 20, Supplementary Figure 21, Supplementary Figure 24]
